# Supplementary material for: Oncogenic KRAS/ERK/JUNB signaling suppresses differentiation regulator GATA6 in pancreatic cancer
Source: J Clin Invest. 2025 Dec 2;136(3):e191370. doi: 10.1172/JCI191370 (PMC12867130; doi:10.1172/JCI191370)
Supplement: Supplemental table 1 [file jci-136-191370-s211.xlsx]

## Sheet: GFP High vs Low CRISPR screen
Gene symbol	No. of all sgRNAs per gene	Depletion p-value	Depletion FDR	No. of good sgRNAs depleted	Enrichmentp-value	Enrichment FDR	No. of good sgRNAs enriched	Median Log2 FoldChange of sgRNA abundance
GATA6	4	2.5565e-07	0.00495	4	1	1	0	-0.87733
EP300	4	4.7296e-05	0.381188	4	0.99991	1	0	-0.63897
PNMAL2	4	5.9056e-05	0.381188	3	0.28529	0.605996	1	-0.58056
ANO8	4	0.00014649	0.709158	2	0.71913	0.866081	1	-0.45475
EEF2	4	0.00021296	0.771452	3	0.97627	0.997754	0	-0.55488
FOXA2	4	0.00023904	0.771452	4	0.99781	1	0	-0.56013
PJA2	4	0.00054173	1	3	0.54197	0.76975	1	-0.61759
CHD4	4	0.00061741	1	3	0.98557	1	0	-0.62733
C9orf106	4	0.0008204	1	4	0.99752	1	0	-0.68039
IL1RL2	4	0.00086795	1	2	0.28271	0.605996	1	-0.34713
LRRC24	4	0.00086795	1	1	0.4502	0.718446	2	0.02159
ASB6	4	0.0011471	1	3	0.58217	0.789203	1	-0.40823
ZNRF3	4	0.0012167	1	4	0.98889	1	0	-0.51367
OR10T2	4	0.0012432	1	2	0.56888	0.783653	2	-0.25724
VSTM1	4	0.00164	1	4	0.99929	1	0	-0.46356
ASPRV1	4	0.0016405	1	3	0.59621	0.794285	1	-0.23318
PIGB	4	0.0020838	1	2	0.6151	0.804135	1	-0.47327
RPA4	4	0.0022168	1	1	0.65575	0.828689	1	-0.14835
CDKL1	4	0.0022168	1	2	0.74538	0.881973	1	-0.31411
HARS2	4	0.0024372	1	4	0.9968	1	0	-0.46002
ADM5	3	0.0015562	1	3	0.98637	1	0	-0.54527
CRIPAK	4	0.0030477	1	2	0.38991	0.66858	2	-0.012351
ARNTL	4	0.0032813	1	2	0.91371	0.960641	0	-0.3388
ZNF860	4	0.0036183	1	3	0.84311	0.928354	0	-0.29231
PRR13	4	0.0036188	1	4	0.9987	1	0	-0.35051
C15orf40	4	0.0036428	1	4	0.99867	1	0	-0.34376
ADAMTSL1	4	0.0036433	1	3	0.88107	0.942182	0	-0.56156
MAPK14	4	0.0037165	1	3	0.97135	0.994834	0	-0.34102
EBNA1BP2	4	0.0037165	1	4	0.99838	1	0	-0.53983
RANBP1	4	0.0037937	1	3	0.78379	0.901457	1	-0.51448
CLYBL	4	0.003875	1	4	0.99854	1	0	-0.45096
OR1L3	4	0.0038755	1	2	0.74744	0.882469	1	-0.2993
CDK9	3	0.0026713	1	2	0.50907	0.755915	1	-0.89438
FIBIN	4	0.0043581	1	4	0.99841	1	0	-0.51686
EIF4G1	4	0.0044998	1	4	0.99841	1	0	-0.33882
DUSP4	4	0.004534	1	3	0.34687	0.636172	1	-0.5419
ABAT	4	0.004534	1	4	0.99838	1	0	-0.44554
PRB4	4	0.0047109	1	2	0.29313	0.616445	1	-0.20013
TMC7	4	0.0047109	1	4	0.99836	1	0	-0.64286
COPS3	4	0.0047411	1	1	0.48585	0.73992	2	0.11336
CYS1	4	0.005391	1	2	0.91746	0.962493	0	-0.20387
LONP1	4	0.0053915	1	3	0.15361	0.51183	1	-0.3443
MPP1	4	0.0053915	1	1	0.32107	0.620114	2	0.20242
RELB	4	0.0053915	1	4	0.99721	1	0	-0.46401
PSMB10	3	0.0039072	1	3	0.99832	1	0	-0.51645
ERBB2	4	0.0055311	1	4	0.99805	1	0	-0.23244
KRTAP4-4	4	0.0059396	1	1	0.35518	0.646227	2	0.1127
NECAP1	4	0.006115	1	4	0.99716	1	0	-0.45074
PRDM9	4	0.006183	1	2	0.34687	0.636172	2	-0.1415
ECE1	4	0.0063676	1	1	0.24009	0.578749	2	0.095204
TTC7B	4	0.0065711	1	4	0.99764	1	0	-0.23981
PDSS1	4	0.0065716	1	3	0.98591	1	0	-0.56312
CD72	4	0.0069341	1	1	0.37876	0.662425	2	0.13953
GPC6	4	0.0070502	1	4	0.99752	1	0	-0.45147
HSD11B1L	4	0.0070502	1	3	0.67239	0.836181	1	-0.88813
CNTNAP5	4	0.0072072	1	1	0.44294	0.713859	2	0.13491
DYRK1A	4	0.0072383	1	3	0.97901	0.999922	0	-0.4084
COPS5	4	0.007676	1	2	0.30721	0.619607	2	-0.058349
METRN	4	0.007676	1	4	0.99725	1	0	-0.48922
ROS1	4	0.0076765	1	2	0.8936	0.950281	0	-0.45045
OR52E2	4	0.0076765	1	3	0.74744	0.882469	1	-0.33551
PACSIN2	4	0.0077808	1	4	0.99721	1	0	-0.2614
NEFM	4	0.0082794	1	1	0.83284	0.921598	1	0.0021522
LOC102724279	4	0.0085698	1	4	0.99716	1	0	-0.3742
KATNB1	4	0.0085703	1	3	0.37624	0.660332	1	-0.53395
NT5DC1	4	0.0089507	1	3	0.69633	0.850328	1	-0.50594
PAK1	4	0.0089937	1	4	0.99706	1	0	-0.47341
NDUFB6	4	0.0089942	1	3	0.34019	0.63603	1	-0.46112
ATF4	4	0.0093219	1	2	0.63696	0.819218	1	-0.21435
BPIFB3	4	0.0096717	1	4	0.99695	1	0	-0.23739
TAS2R50	4	0.009889	1	4	0.9968	1	0	-0.32346
TAF10	4	0.009889	1	3	0.9679	0.992499	0	-0.781
ZNF862	4	0.010089	1	4	0.99667	1	0	-0.28897
OSBPL3	4	0.010372	1	3	0.50963	0.755915	1	-0.50561
C1orf158	4	0.010525	1	3	0.83284	0.921598	1	-0.38366
MYO9B	4	0.010525	1	3	0.95013	0.9824	0	-0.21952
CCDC36	4	0.010661	1	2	0.36698	0.651644	2	-0.24862
IPPK	4	0.01071	1	3	0.1948	0.532399	1	-0.33624
DCST2	4	0.010766	1	3	0.96936	0.993263	0	-0.32362
RINL	4	0.01086	1	3	0.67652	0.839052	1	-0.19805
BECN1	4	0.01086	1	2	0.54766	0.773678	2	-0.21201
PRKCDBP	4	0.011423	1	2	0.087976	0.395903	1	-0.28532
ATP6V1C2	4	0.011423	1	2	0.095731	0.412054	2	-0.058159
APP	4	0.011423	1	4	0.99622	1	0	-0.23934
BTBD11	4	0.011423	1	3	0.96266	0.9907	0	-0.27406
CGB	4	0.011423	1	2	0.58427	0.789203	1	-0.3469
TRIM58	4	0.011549	1	3	0.87946	0.941347	0	-0.41329
RASAL3	4	0.011549	1	2	0.89588	0.951559	0	-0.35945
EXOSC10	4	0.011926	1	1	0.074436	0.355543	2	0.22993
PCDHGB2	4	0.012009	1	3	0.88668	0.944895	0	-0.35671
ZNF383	4	0.012009	1	2	0.89432	0.950631	0	-0.15603
RTN4RL1	4	0.012009	1	2	0.062831	0.345543	1	-0.36441
FAM98B	4	0.012064	1	4	0.99599	1	0	-0.48956
RBBP4	4	0.012065	1	3	0.90981	0.960105	0	-0.30374
GAS1	4	0.012715	1	4	0.99571	1	0	-0.25041
TCEA2	4	0.012715	1	4	0.98915	1	0	-0.51741
TRHDE	4	0.012715	1	3	0.48155	0.73813	1	-0.46777
PLEKHA7	4	0.012715	1	4	0.99571	1	0	-0.288
RPS19BP1	4	0.012715	1	3	0.89806	0.952727	0	-0.40658
INSM2	4	0.012715	1	2	0.59081	0.790467	2	-0.2134
ERMN	4	0.012715	1	3	0.45356	0.719424	1	-0.58349
ASB16	4	0.013063	1	3	0.91176	0.96011	0	-0.56812
ZNF681	4	0.013064	1	3	0.6151	0.804135	1	-0.47478
SERPINB11	4	0.013125	1	2	0.18907	0.531477	1	-0.43585
ZFP36L1	4	0.013126	1	3	0.65575	0.828689	1	-0.43521
ZAR1	4	0.013253	1	4	0.99544	1	0	-0.3406
PPP2R2B	4	0.013423	1	2	0.62031	0.806102	1	-0.11222
CCDC102B	4	0.013424	1	2	0.5431	0.7709	2	-0.17603
ATRAID	4	0.013571	1	2	0.18467	0.531477	2	-0.1053
TMEM63B	4	0.01364	1	2	0.27059	0.599986	2	0.076555
GATAD2A	4	0.01364	1	4	0.9953	1	0	-0.39479
BPY2C	4	0.014013	1	3	0.64746	0.827216	1	-0.38435
RCAN1	4	0.014013	1	1	0.074435	0.355543	1	-0.0015834
ASGR1	4	0.014477	1	2	0.75269	0.88571	1	-0.26525
DHX29	4	0.014477	1	2	0.16458	0.527385	1	-0.44548
EGR1	4	0.014582	1	1	0.79424	0.907512	1	0.025204
ICA1	3	0.010465	1	3	0.99455	1	0	-0.42366
PPP1R13B	4	0.014644	1	4	0.99507	1	0	-0.31068
TGFB3	4	0.014644	1	2	0.25591	0.591111	2	-0.17651
COX7C	4	0.01479	1	4	0.99491	1	0	-0.30706
PARPBP	4	0.015123	1	1	0.58538	0.789203	2	-0.017338
PCDHA10	4	0.015124	1	4	0.99491	1	0	-0.37464
CBX4	4	0.015124	1	4	0.99491	1	0	-0.36044
NUDC	4	0.015192	1	4	0.99344	1	0	-0.51157
NUMA1	4	0.015777	1	4	0.99466	1	0	-0.22704
SPAG9	4	0.015777	1	1	0.13728	0.488708	2	0.17892
EMC2	4	0.015875	1	3	0.86493	0.93651	0	-0.70596
NFATC2	4	0.01596	1	3	0.69738	0.850328	1	-0.62817
FMO1	4	0.015961	1	3	0.64745	0.827216	1	-0.39234
PTPN9	4	0.016403	1	1	0.31495	0.620114	2	0.050999
C20orf196	4	0.016403	1	2	0.67546	0.838657	1	-0.29723
ZNF655	4	0.016475	1	2	0.31781	0.620114	1	-0.33396
HSPB3	4	0.01655	1	1	0.086972	0.395334	3	0.29352
HPDL	4	0.016788	1	4	0.99414	1	0	-0.22866
ZXDC	4	0.016873	1	3	0.7786	0.898394	1	-0.5516
PAK6	4	0.016873	1	2	0.28271	0.605996	2	-0.24618
TMEM211	4	0.016947	1	4	0.99397	1	0	-0.3733
RNASE3	4	0.016947	1	4	0.99397	1	0	-0.28014
RAB4B	4	0.017988	1	4	0.99353	1	0	-0.47594
LCMT2	4	0.017989	1	1	0.69216	0.849737	1	0.014863
NOM1	4	0.018066	1	4	0.99344	1	0	-0.36633
ATF7IP2	4	0.018145	1	2	0.15317	0.51183	2	0.035801
MGAT3	4	0.018145	1	2	0.39577	0.672379	2	-0.21331
ZSCAN29	4	0.018226	1	1	0.31781	0.620114	2	0.14847
MLF2	4	0.018327	1	2	0.89588	0.951559	0	-0.22355
AOC2	4	0.018516	1	3	0.15818	0.518574	1	-0.32464
PRKCSH	4	0.018516	1	4	0.99316	1	0	-0.47655
ATP4A	4	0.018625	1	3	0.6297	0.815515	1	-0.32965
PIAS3	4	0.018717	1	3	0.7984	0.90937	1	-0.47946
SPATA2	4	0.018717	1	3	0.65575	0.828689	1	-0.30367
GLRX3	4	0.019067	1	4	0.99306	1	0	-0.26822
MFSD6L	4	0.01918	1	4	0.99306	1	0	-0.22733
VSTM2L	4	0.01918	1	2	0.86761	0.936765	0	-0.10135
APBA3	4	0.019181	1	2	0.28591	0.605996	1	-0.20335
ARSA	4	0.01935	1	3	0.96465	0.991853	0	-0.30514
TMEM52B	4	0.01935	1	2	0.84106	0.928105	0	-0.15586
BYSL	4	0.019802	1	2	0.87361	0.93981	0	-0.095944
PDE9A	4	0.019896	1	3	0.40575	0.680897	1	-0.31391
P2RX1	4	0.020228	1	2	0.65057	0.827216	1	-0.51066
ATOH7	4	0.020228	1	2	0.65057	0.827216	1	-0.10458
HLA-A	4	0.020228	1	4	0.99215	1	0	-0.37127
MSRB1	4	0.020481	1	3	0.32851	0.625555	1	-0.3711
MAP3K10	4	0.020706	1	3	0.97966	1	0	-0.28896
MYL4	4	0.020806	1	2	0.89432	0.950631	0	-0.25836
VPS36	4	0.020806	1	3	0.60676	0.801283	1	-0.53083
ITSN2	4	0.020888	1	4	0.98915	1	0	-0.76116
ATM	4	0.020888	1	3	0.75059	0.884574	1	-0.29835
NKAIN3	4	0.021018	1	4	0.99184	1	0	-0.25075
TSTA3	4	0.021118	1	3	0.62031	0.806102	1	-0.40062
PPP1R3C	4	0.021119	1	4	0.99173	1	0	-0.51851
RNF40	4	0.021214	1	4	0.99162	1	0	-0.20146
DCTN3	4	0.021316	1	3	0.73914	0.878841	1	-0.21952
NDUFA4L2	4	0.021408	1	2	0.30909	0.619607	2	-0.22983
RAB32	4	0.021508	1	4	0.99129	1	0	-0.54134
TMEM261	4	0.021508	1	4	0.99129	1	0	-0.44188
TMEM41B	4	0.021861	1	2	0.83072	0.921598	1	-0.15381
ALDH3A1	4	0.022327	1	4	0.99129	1	0	-0.30531
PTP4A3	4	0.022435	1	3	0.96367	0.99126	0	-0.37859
SARS2	4	0.022543	1	4	0.99106	1	0	-0.2576
USP11	4	0.022636	1	2	0.94619	0.98126	0	-0.19235
LRRC8A	4	0.022636	1	4	0.99095	1	0	-0.26594
SOX13	4	0.022862	1	4	0.99083	1	0	-0.30997
DIO1	4	0.022863	1	4	0.99083	1	0	-0.38683
TRIM28	4	0.022863	1	3	0.071484	0.35375	1	-0.39379
CCZ1	4	0.022863	1	2	0.075501	0.357373	2	-0.048361
CPD	4	0.023455	1	3	0.7599	0.887609	1	-0.65404
AFM	4	0.023455	1	2	0.0078519	0.158004	2	0.18134
SPINT3	4	0.023455	1	3	0.94757	0.981375	0	-0.4055
RHD	4	0.023455	1	2	0.43046	0.705773	1	-0.1718
KRTAP4-9	4	0.023455	1	4	0.99059	1	0	-0.23743
RP1L1	4	0.023455	1	4	0.9898	1	0	-0.61145
TAF4	4	0.023455	1	3	0.85298	0.930065	0	-0.20892
MCM3	4	0.023455	1	2	0.23271	0.570394	1	-0.25629
LHFPL2	4	0.023455	1	3	0.3518	0.641573	1	-0.13021
SAXO1	4	0.024474	1	4	0.99059	1	0	-0.23159
RHOA	4	0.024866	1	4	0.99046	1	0	-0.3005
PDPK1	4	0.024982	1	4	0.99033	1	0	-0.31553
TARBP1	4	0.024983	1	1	0.2853	0.605996	2	0.10794
EME2	4	0.024983	1	3	0.61927	0.805674	1	-0.61346
C18orf8	4	0.025096	1	4	0.9902	1	0	-0.15684
COX11	4	0.025096	1	4	0.9902	1	0	-0.22276
ZNF750	4	0.025229	1	2	0.054451	0.345543	2	0.11866
ZFHX3	4	0.025229	1	4	0.9902	1	0	-0.25899
TBC1D14	4	0.025229	1	3	0.44294	0.713859	1	-0.335
TPD52L2	4	0.025368	1	1	0.48682	0.740168	2	0.089585
BAG2	4	0.025625	1	3	0.98488	1	0	-0.47324
GALK1	4	0.025744	1	2	0.28591	0.605996	2	0.052065
CLINT1	4	0.026137	1	2	0.68284	0.840278	1	-0.17734
SLC17A6	4	0.026241	1	2	0.81082	0.914698	1	-0.10374
GTF2A1L	4	0.026241	1	4	0.98968	1	0	-0.41096
ZNF254	4	0.026617	1	3	0.97327	0.995954	0	-0.24323
MRPS6	4	0.026617	1	1	0.55224	0.77787	2	0.10677
TAF7	4	0.026861	1	3	0.75683	0.886534	1	-0.2498
FAM47C	4	0.026973	1	3	0.76202	0.888898	1	-0.49284
DPT	4	0.027254	1	1	0.66513	0.832172	1	0.027733
ECSCR	4	0.02766	1	4	0.98915	1	0	-0.18762
CYTH4	4	0.02766	1	1	0.3038	0.619607	1	-0.042944
TBC1D5	4	0.027661	1	4	0.98915	1	0	-0.27661
ZNF214	4	0.027661	1	3	0.74955	0.884102	1	-0.31808
BMP2	4	0.028289	1	2	0.80249	0.911191	1	-0.15557
SPINK5	4	0.028289	1	3	0.75269	0.88571	1	-0.4185
ZNF30	4	0.028563	1	4	0.98889	1	0	-0.21232
ABHD3	4	0.028683	1	4	0.98776	1	0	-0.52558
CAMTA1	4	0.028683	1	4	0.98875	1	0	-0.26819
CENPB	4	0.028683	1	4	0.98875	1	0	-0.37443
PRELID1	4	0.028683	1	3	0.87946	0.941347	0	-0.30597
BRICD5	4	0.028683	1	2	0.28271	0.605996	2	-0.033132
IFI44L	4	0.028683	1	4	0.98875	1	0	-0.21211
NUDT6	4	0.028683	1	3	0.57001	0.784986	1	-0.54196
ZNF532	4	0.028683	1	4	0.98875	1	0	-0.17343
KLF10	4	0.028684	1	3	0.82868	0.921598	1	-0.23333
SLC35G4	4	0.028684	1	3	0.61614	0.804135	1	-0.43245
ZNF514	4	0.028843	1	4	0.98875	1	0	-0.28305
FAM107A	4	0.028844	1	2	0.80773	0.9135	1	-0.39941
RMDN1	4	0.028974	1	3	0.97922	0.99993	0	-0.46747
CHRFAM7A	4	0.029099	1	3	0.5431	0.7709	1	-0.2767
RIMBP3C	4	0.029099	1	3	0.88744	0.944919	0	-0.34821
BTD	4	0.029099	1	3	0.56551	0.783653	1	-0.38578
PRPSAP1	4	0.029099	1	3	0.61825	0.804992	1	-0.44154
PPP6R2	4	0.029099	1	3	0.36527	0.651359	1	-0.22797
CCL19	4	0.029099	1	4	0.98846	1	0	-0.19374
VAMP4	4	0.029099	1	3	0.6641	0.832172	1	-0.50259
EXOC7	4	0.029099	1	2	0.66823	0.832986	1	-0.24219
ZNF580	4	0.029251	1	2	0.55661	0.778519	2	-0.16873
NCS1	4	0.029252	1	1	0.011369	0.168148	2	0.22075
ITLN1	4	0.029416	1	4	0.98846	1	0	-0.26203
GTPBP1	4	0.029416	1	2	0.96663	0.992309	0	-0.34175
DDA1	4	0.029416	1	2	0.86671	0.936765	0	-0.26684
TULP1	4	0.029416	1	2	0.97245	0.99569	0	-0.37646
CDH4	4	0.029572	1	4	0.98846	1	0	-0.24547
PDE1B	4	0.029572	1	1	0.81925	0.921092	1	-0.032478
FNDC3A	4	0.029572	1	4	0.98846	1	0	-0.64284
DDX42	4	0.029573	1	4	0.98846	1	0	-0.21876
SRF	4	0.029573	1	3	0.53647	0.766018	1	-0.37257
ACOT4	4	0.029573	1	3	0.75581	0.88571	1	-0.3054
PPP1R12B	4	0.029693	1	2	0.58217	0.789203	1	-0.36018
EFNA5	4	0.029694	1	2	0.50732	0.753882	2	-0.1944
RABGGTB	4	0.030663	1	4	0.98832	1	0	-0.18447
DMXL2	4	0.030663	1	1	0.30909	0.619607	2	0.16015
FAM127A	4	0.03096	1	3	0.91306	0.96011	0	-0.42889
APMAP	4	0.03096	1	3	0.94929	0.982314	0	-0.37236
USO1	4	0.030961	1	2	0.55441	0.778005	1	-0.12777
APC	4	0.030961	1	3	0.91176	0.96011	0	-0.40335
POLDIP2	4	0.031078	1	3	0.51992	0.759975	1	-0.34569
DLGAP5	4	0.031202	1	4	0.9879	1	0	-0.31248
HOXA4	4	0.031202	1	1	0.017565	0.199838	3	0.44908
SENP3	4	0.031202	1	3	0.93664	0.975379	0	-0.35025
LRTM1	4	0.031202	1	2	0.38377	0.664227	2	-0.30523
C6orf165	4	0.031202	1	4	0.9879	1	0	-0.57421
GPATCH2L	4	0.031203	1	3	0.79424	0.907512	1	-0.49103
HMG20A	4	0.031203	1	3	0.25109	0.591111	1	-0.47642
PLA2G1B	4	0.031203	1	3	0.63492	0.818055	1	-0.32133
MSC	4	0.031203	1	3	0.69738	0.850328	1	-0.40617
ITCH	4	0.031379	1	3	0.58644	0.789203	1	-0.26808
SPAG5	4	0.031774	1	1	0.043299	0.311052	3	0.39991
NDST1	3	0.021553	1	3	0.98905	1	0	-0.16356
PTGFRN	4	0.032037	1	1	0.44294	0.713859	2	0.046725
ASXL3	4	0.032038	1	3	0.84809	0.930065	0	-0.46734
HIST1H3E	4	0.032578	1	1	0.15818	0.518574	1	0.029404
GRAMD3	4	0.032578	1	4	0.98761	1	0	-0.40743
ZNF816	4	0.032578	1	3	0.91563	0.961513	0	-0.25577
CCDC96	4	0.032579	1	3	0.94111	0.978399	0	-0.44714
STX7	4	0.033035	1	1	0.58538	0.789203	2	0.10141
ARMC5	4	0.033164	1	4	0.98731	1	0	-0.2836
COQ7	4	0.033348	1	3	0.96663	0.992309	0	-0.21118
ENTPD3	4	0.034122	1	2	0.94531	0.980976	0	-0.15816
CST2	4	0.034122	1	4	0.98731	1	0	-0.39489
RNF44	4	0.034122	1	2	0.55554	0.778113	1	-0.24415
TMEM88B	4	0.034122	1	3	0.03126	0.266427	1	-0.38533
UBR5	4	0.034256	1	3	0.9809	1	0	-0.5136
ALG13	4	0.034435	1	1	0.064546	0.346995	2	0.27334
C1QTNF2	4	0.034435	1	4	0.98715	1	0	-0.24789
POLE3	4	0.034435	1	4	0.98715	1	0	-0.40545
MBD2	4	0.035009	1	3	0.95734	0.98748	0	-0.19475
RPRD1A	4	0.035009	1	3	0.91176	0.96011	0	-0.36218
OLFML2A	4	0.03501	1	4	0.98669	1	0	-0.2798
TRIM68	4	0.035626	1	2	0.84311	0.928354	0	-0.016294
EEFSEC	4	0.03619	1	2	0.21119	0.550479	2	-0.014526
FAM135A	4	0.03619	1	2	0.58538	0.789203	1	-0.17956
C16orf74	4	0.03619	1	2	0.65888	0.828853	1	-0.19936
CKMT1A	3	0.023498	1	1	0.53226	0.763233	1	0.078417
ZNF530	4	0.03619	1	3	0.78275	0.901457	1	-0.35671
MICU1	4	0.03619	1	2	0.5789	0.789203	2	0.023722
OBP2B	4	0.03619	1	2	0.58862	0.789669	2	-0.15789
SKI	4	0.036362	1	3	0.74018	0.879589	1	-0.4196
GP2	4	0.036363	1	3	0.96165	0.989924	0	-0.43568
ACAT2	4	0.036363	1	1	0.059451	0.345543	2	0.21087
OR51F1	4	0.036363	1	3	0.7984	0.90937	1	-0.50759
IKZF5	4	0.036363	1	3	0.59936	0.796132	1	-0.46917
RFESD	4	0.036363	1	2	0.56888	0.783653	1	-0.26828
MBOAT4	4	0.036363	1	3	0.071484	0.35375	1	-0.29404
SLC10A1	4	0.036557	1	1	0.012765	0.173921	2	0.18816
ATXN7L3	4	0.036558	1	2	0.37962	0.662781	1	-0.24797
BCL3	4	0.037007	1	3	0.7599	0.887609	1	-0.27
GOLGA1	4	0.037008	1	3	0.97106	0.994691	0	-0.27884
ETNPPL	4	0.037437	1	2	0.37121	0.656205	2	-0.01795
LATS2	4	0.037637	1	3	0.38294	0.664227	1	-0.44557
NXT1	4	0.037637	1	3	0.72014	0.866081	1	-0.30913
UST	4	0.037831	1	1	0.2853	0.605996	2	0.062174
MRI1	4	0.037831	1	2	0.81291	0.91609	1	-0.25695
UBE2Z	4	0.037832	1	2	0.034493	0.271149	2	-0.22394
FOXD4L5	4	0.038264	1	2	0.063718	0.345903	2	-0.14517
C12orf65	4	0.038475	1	2	0.82244	0.921598	1	-0.14719
LOC100506388	4	0.038476	1	3	0.82868	0.921598	1	-0.48021
DOK6	4	0.038476	1	3	0.89879	0.953341	0	-0.205
CYBRD1	4	0.038476	1	3	0.91176	0.96011	0	-0.30358
PQLC3	4	0.038476	1	3	0.65057	0.827216	1	-0.38644
APOL6	4	0.038671	1	2	0.6151	0.804135	1	-0.26879
BMPER	4	0.038671	1	3	0.9809	1	0	-0.37776
FERMT3	3	0.02491	1	3	0.98751	1	0	-0.42748
TULP3	4	0.038671	1	3	0.63696	0.819218	1	-0.32985
TMIGD2	4	0.039998	1	1	0.688	0.845766	1	0.11921
KLHL2	4	0.039998	1	3	0.97482	0.997067	0	-0.22509
ACTRT2	4	0.039998	1	3	0.65681	0.828853	1	-0.24228
MRPL46	4	0.039998	1	2	0.34687	0.636172	2	-0.0079086
EMILIN2	4	0.039998	1	3	0.74223	0.880662	1	-0.25437
ARG2	4	0.039999	1	3	0.57668	0.789203	1	-0.65266
UTP14A	4	0.039999	1	3	0.61091	0.803213	1	-0.36924
INPP5A	4	0.039999	1	1	0.15271	0.51183	3	0.29088
KATNAL2	4	0.040213	1	1	0.13011	0.477411	3	0.46783
KIAA1919	4	0.040213	1	3	0.67445	0.837726	1	-0.27078
PLEKHM1	4	0.040213	1	3	0.67138	0.835841	1	-0.19968
ODC1	4	0.040213	1	3	0.67138	0.835841	1	-0.38025
MUM1	4	0.040213	1	2	0.49959	0.748307	2	-0.19638
N6AMT2	4	0.040213	1	3	0.26869	0.599266	1	-0.5213
EGLN3	4	0.040429	1	3	0.54197	0.76975	1	-0.34258
LOC100132146	4	0.040429	1	1	0.68284	0.840278	1	-0.027764
SLC39A6	4	0.040429	1	2	0.89806	0.952727	0	-0.20377
C5orf46	4	0.040429	1	3	0.98051	1	0	-0.37648
OC90	4	0.040429	1	3	0.60676	0.801283	1	-0.4579
OR4K13	4	0.040429	1	1	0.52097	0.759975	1	0.047005
DPP9-AS1	4	0.040866	1	3	0.37876	0.662425	1	-0.29827
ALDH1B1	4	0.040866	1	2	0.82868	0.921598	1	-0.26361
OR52B6	4	0.040866	1	3	0.64745	0.827216	1	-0.38147
VASH1	4	0.040866	1	2	0.52329	0.759975	2	-0.087428
PYCARD	4	0.040866	1	3	0.74223	0.880662	1	-0.39565
CLDN4	4	0.040866	1	3	0.3518	0.641573	1	-0.25321
FRMD6	4	0.040866	1	1	0.50194	0.748307	1	0.080351
TFDP3	4	0.041065	1	3	0.93816	0.976647	0	-0.28698
ZNF441	4	0.041065	1	2	0.43712	0.710405	1	-0.12102
CASS4	4	0.041065	1	3	0.58538	0.789203	1	-0.3203
ZNF428	4	0.041065	1	2	0.51992	0.759975	2	-0.16643
CCL25	4	0.041288	1	3	0.85859	0.932931	0	-0.27839
UQCRH	4	0.041288	1	2	0.15907	0.518574	2	-0.094865
ZNF337	4	0.041288	1	1	0.2853	0.605996	2	0.072962
RCVRN	4	0.041289	1	2	0.91746	0.962493	0	-0.30414
CPSF6	4	0.041289	1	1	0.58538	0.789203	2	0.13504
PROP1	4	0.041505	1	2	0.79108	0.905879	1	-0.013696
YWHAB	4	0.041989	1	2	0.60363	0.799447	1	-0.31522
KIAA1257	4	0.041989	1	3	0.43231	0.705773	1	-0.37113
PLEC	4	0.041989	1	2	0.46393	0.725325	2	-0.10417
GPRASP1	4	0.042215	1	3	0.42467	0.701531	1	-0.31883
UCP3	4	0.042416	1	1	0.15219	0.51183	1	-0.0049301
PLA2G4B	4	0.042416	1	3	0.85101	0.930065	0	-0.32495
MED22	4	0.042416	1	3	0.68284	0.840278	1	-0.27964
ZNF224	4	0.042416	1	2	0.44533	0.713859	1	-0.10948
ACRV1	4	0.042417	1	2	0.033398	0.271149	2	-0.027279
TAF8	4	0.042417	1	3	0.89662	0.952033	0	-0.35995
CEACAM1	4	0.042417	1	2	0.44533	0.713859	1	-0.092533
TIMP1	4	0.042417	1	3	0.82868	0.921598	1	-0.38108
MTRNR2L10	4	0.043352	1	3	0.93816	0.976647	0	-0.44236
HNRNPU	4	0.043352	1	2	0.53192	0.762796	2	-0.10385
IFNGR2	4	0.043352	1	3	0.92757	0.969218	0	-0.38017
C7orf57	4	0.043352	1	3	0.71507	0.862884	1	-0.41091
C2orf27B	4	0.043352	1	2	0.18794	0.531477	2	-0.0091183
PQBP1	4	0.043352	1	3	0.75888	0.887609	1	-0.44615
FXYD7	4	0.043352	1	2	0.4502	0.718446	1	-0.16881
CHSY1	4	0.043352	1	3	0.54197	0.76975	1	-0.35678
TCF12	4	0.043352	1	1	0.29788	0.619607	1	-0.082748
GATSL2	4	0.043352	1	2	0.21119	0.550479	2	-0.054888
C2CD4A	4	0.043352	1	3	0.90652	0.959022	0	-0.36011
COL6A3	4	0.043861	1	2	0.92351	0.966799	0	-0.46075
HEMK1	4	0.043861	1	3	0.021243	0.216278	1	-0.23352
CDR1	4	0.043861	1	3	0.23079	0.568643	1	-0.3439
AARS2	4	0.043861	1	3	0.65575	0.828689	1	-0.3868
GGTLC1	4	0.043861	1	3	0.83593	0.923967	0	-0.26144
SLTM	4	0.043861	1	1	0.79108	0.905879	1	0.0063055
ELOF1	4	0.043861	1	3	0.75581	0.88571	1	-0.29299
SHISA8	4	0.043861	1	3	0.82868	0.921598	1	-0.22638
SMAP1	4	0.044339	1	3	0.24689	0.587027	1	-0.13249
FAM173A	4	0.044339	1	3	0.77548	0.89752	1	-0.29424
PFN3	4	0.04434	1	3	0.035549	0.271149	1	-0.26657
ADD3	4	0.044808	1	2	0.15219	0.51183	2	-0.049519
OSBPL1A	4	0.044808	1	1	0.22579	0.567975	2	0.066178
FAM153B	4	0.044808	1	3	0.87867	0.941347	0	-0.38941
WDR54	4	0.044808	1	2	0.47863	0.736101	2	0.015595
CMTM2	4	0.044808	1	3	0.74744	0.882469	1	-0.42546
CD163L1	4	0.044808	1	3	0.88744	0.944919	0	-0.34466
OR52I2	4	0.044808	1	3	0.63696	0.819218	1	-0.38254
ZNF367	4	0.044808	1	3	0.15558	0.51183	1	-0.2615
B3GALT5	4	0.044808	1	1	0.23335	0.570746	2	0.011053
C2orf72	4	0.045034	1	3	0.96663	0.992309	0	-0.37833
ROGDI	4	0.045034	1	3	0.82868	0.921598	1	-0.31947
COX16	4	0.045034	1	3	0.80773	0.9135	1	-0.37775
LY6G5C	4	0.045034	1	3	0.26454	0.592544	1	-0.32253
MT4	4	0.045034	1	3	0.87277	0.939165	0	-0.19293
VCY1B	4	0.045034	1	3	0.7599	0.887609	1	-0.45821
TEKT4	4	0.045257	1	3	0.59621	0.794285	1	-0.3013
PGP	4	0.045257	1	2	0.47957	0.736599	1	-0.33771
AP4S1	4	0.045738	1	3	0.95136	0.983042	0	-0.37947
MSN	4	0.045738	1	3	0.91437	0.960765	0	-0.37458
HBE1	4	0.045738	1	3	0.55661	0.778519	1	-0.24822
CALML3	4	0.048786	1	3	0.79108	0.905879	1	-0.30991
AUH	4	0.049255	1	2	0.61406	0.804135	1	-0.25828
LPPR4	4	0.049255	1	2	0.38377	0.664227	2	-0.074043
BAK1	4	0.049255	1	2	0.36102	0.650248	2	-0.066868
ADAP2	4	0.049729	1	1	0.21471	0.552883	3	0.32397
C3orf18	4	0.049729	1	1	0.31964	0.620114	2	0.13937
SCN3B	3	0.035351	1	1	0.72311	0.867485	1	0.12203
TMEM41A	4	0.04973	1	3	0.97966	1	0	-0.18837
SOCS2	4	0.04973	1	3	0.63696	0.819218	1	-0.22276
LAMA3	4	0.04973	1	2	0.50194	0.748307	2	-0.11104
PRR23B	4	0.04973	1	2	0.91869	0.963108	0	-0.11198
PARVB	4	0.04973	1	3	0.96597	0.992309	0	-0.23435
EBF1	4	0.04973	1	3	0.15219	0.51183	1	-0.34189
CD226	3	0.035351	1	3	0.98215	1	0	-0.26132
TMEM63C	4	0.050223	1	3	0.82767	0.921598	1	-0.2741
GRXCR1	4	0.050223	1	1	0.25463	0.591111	3	0.16715
LPIN2	4	0.050223	1	3	0.70253	0.854508	1	-0.34835
ATXN1	4	0.050224	1	3	0.67239	0.836181	1	-0.12068
NUAK2	4	0.050224	1	2	0.46584	0.725325	2	-0.16508
SERPINB9	4	0.050224	1	2	0.85762	0.932931	0	-0.35529
VASP	4	0.050224	1	2	0.69426	0.849951	1	-0.20294
TAS2R16	4	0.050224	1	2	0.17719	0.531477	1	-0.41778
ARC	4	0.050224	1	3	0.25039	0.591111	1	-0.18139
CT62	4	0.050224	1	2	0.91437	0.960765	0	-0.078366
TRIB1	4	0.050728	1	2	0.7078	0.857745	1	-0.46861
ZNF500	4	0.050728	1	1	0.59726	0.794384	1	-0.011756
DNAJC25-GNG10	4	0.050728	1	2	0.20062	0.53805	2	-0.26026
OR6S1	4	0.050729	1	3	0.65575	0.828689	1	-0.26975
COX6B1	4	0.050729	1	1	0.28271	0.605996	2	0.2353
KRT80	4	0.050729	1	2	0.3131	0.619607	1	-0.20924
SETBP1	4	0.050729	1	3	0.75269	0.88571	1	-0.27805
GTF2IRD1	4	0.050729	1	1	0.039388	0.294941	3	0.26324
LHX4	4	0.050729	1	3	0.2853	0.605996	1	-0.5386
WIPF1	4	0.050729	1	3	0.85005	0.930065	0	-0.44567
KLK15	4	0.050729	1	1	0.64847	0.827216	1	-0.029099
PPCS	4	0.051211	1	3	0.95989	0.989004	0	-0.29374
HIC2	4	0.051211	1	2	0.94885	0.982126	0	-0.28374
DPEP3	4	0.051211	1	3	0.65575	0.828689	1	-0.15069
LAMB4	4	0.051211	1	1	0.41306	0.686279	2	0.067265
ANXA3	4	0.051211	1	3	0.85392	0.930778	0	-0.41652
TEX14	4	0.051211	1	3	0.5465	0.772445	1	-0.29113
SYNGR1	4	0.051211	1	1	0.58862	0.789669	1	-0.022972
RPS2	4	0.051211	1	3	0.67652	0.839052	1	-0.43569
HLA-DQA2	4	0.051211	1	3	0.98111	1	0	-0.34402
CORO1C	4	0.051211	1	1	0.85762	0.932931	0	-0.03076
NLE1	4	0.051211	1	3	0.069741	0.35375	1	-0.35267
DRAXIN	4	0.051211	1	2	0.59409	0.792446	1	-0.11334
SMARCAD1	4	0.051211	1	2	0.035707	0.271149	1	-0.091583
ITGA2B	4	0.051211	1	3	0.94436	0.980414	0	-0.29262
CPE	4	0.051211	1	3	0.53753	0.766018	1	-0.35324
C19orf57	4	0.051211	1	2	0.46584	0.725325	2	-0.27451
SPIN4	4	0.051211	1	1	0.0015925	0.074127	1	-0.0084507
CACNG8	4	0.051708	1	3	0.69633	0.850328	1	-0.34682
SGMS2	4	0.051708	1	1	0.58538	0.789203	1	0.047825
PDE2A	4	0.051708	1	2	0.22829	0.568041	1	-0.17698
ASB18	4	0.051709	1	3	0.97966	1	0	-0.49909
CAMK2A	4	0.051709	1	1	0.0041986	0.118461	3	0.60347
SLC45A4	4	0.051709	1	2	0.45923	0.724269	1	-0.064301
ACTR8	4	0.051709	1	2	0.020678	0.212871	1	-0.1968
SP7	4	0.052453	1	2	0.18965	0.531477	1	-0.16719
CTHRC1	4	0.052453	1	1	0.52868	0.761444	2	0.047041
LEAP2	4	0.052453	1	3	0.94391	0.980414	0	-0.32362
STEAP4	4	0.052453	1	2	0.13728	0.488708	1	-0.27987
ESR1	4	0.052453	1	3	0.87277	0.939165	0	-0.31016
CBR3	4	0.052453	1	3	0.97136	0.994834	0	-0.33941
NR1H2	4	0.052453	1	1	0.80045	0.911087	1	-0.0017384
BRD7	4	0.052453	1	2	0.41886	0.6943	1	-0.15985
RBFOX3	4	0.052454	1	3	0.65888	0.828853	1	-0.22653
PBRM1	4	0.052454	1	1	0.029677	0.258506	2	0.19607
MRPS31	4	0.052454	1	2	0.36278	0.650442	1	-0.29084
KRT26	4	0.052454	1	1	0.048066	0.332769	2	0.22826
ZNF468	4	0.052454	1	3	0.86671	0.936765	0	-0.50251
CCDC125	4	0.052454	1	1	0.32107	0.620114	1	-0.028734
TXNRD3NB	4	0.053242	1	3	0.89949	0.953668	0	-0.22096
GDAP1	4	0.053242	1	2	0.11821	0.462899	1	-0.19676
PDCD1LG2	4	0.053242	1	3	0.94111	0.978399	0	-0.33787
ALS2CR12	4	0.053242	1	3	0.40822	0.682445	1	-0.36054
GMFG	4	0.053242	1	2	0.51679	0.758807	2	-0.19824
ARFRP1	4	0.053242	1	2	0.52097	0.759975	2	-0.23112
ANP32D	4	0.053242	1	1	0.12616	0.470063	3	0.33868
ABL1	4	0.053242	1	2	0.92984	0.97001	0	-0.23383
CLNK	4	0.053242	1	3	0.20353	0.540634	1	-0.33012
WNT8A	4	0.053242	1	1	0.1852	0.531477	1	-0.010412
R3HDM2	4	0.053242	1	3	0.14213	0.49758	1	-0.29971
TUSC2	4	0.053242	1	2	0.17073	0.531477	2	-0.017303
ZNF181	4	0.05376	1	3	0.60781	0.801443	1	-0.25367
NSL1	4	0.05376	1	1	0.58643	0.789203	2	0.16027
TMEM106B	4	0.05376	1	3	0.98472	1	0	-0.33342
ATXN2	4	0.054004	1	3	0.82138	0.921598	1	-0.35642
ZSWIM3	4	0.054004	1	1	0.32182	0.620833	1	-0.099068
PAFAH1B3	4	0.054004	1	3	0.78484	0.901457	1	-0.43206
CCNT2	4	0.054539	1	1	0.53082	0.761444	2	0.13041
CLIC1	4	0.054539	1	2	0.72332	0.867485	1	-0.1442
C2CD4B	4	0.054539	1	3	0.3992	0.674827	1	-0.45261
TMED5	4	0.05454	1	2	0.18303	0.531477	1	-0.45049
RPTOR	4	0.05479	1	3	0.5342	0.765893	1	-0.37397
TUSC5	4	0.05479	1	2	0.48391	0.73992	2	-0.1056
MARCH4	4	0.055349	1	2	0.25591	0.591111	2	0.015878
P3H4	4	0.055624	1	2	0.55331	0.77787	2	-0.10186
TBXAS1	4	0.055624	1	1	0.011369	0.168148	3	0.50117
URM1	3	0.045297	1	2	0.94268	0.979453	0	-0.52601
EPHX1	4	0.055625	1	1	0.65681	0.828853	1	0.076687
CLEC2B	4	0.055885	1	1	0.2518	0.591111	3	0.20416
NXPH2	4	0.055885	1	2	0.20936	0.548552	1	-0.39021
LEPROTL1	4	0.055885	1	3	0.18467	0.531477	1	-0.27188
NRG4	4	0.055885	1	3	0.9859	1	0	-0.38436
HAMP	4	0.055885	1	2	0.77444	0.896962	1	-0.25014
ZDHHC18	4	0.055886	1	2	0.30909	0.619607	1	-0.25747
C3	4	0.055886	1	2	0.73706	0.878028	1	-0.17892
KRTAP13-2	4	0.055886	1	3	0.89662	0.952033	0	-0.23924
SLC25A2	4	0.055886	1	2	0.34687	0.636172	2	0.0096234
IMP3	4	0.056123	1	3	0.6151	0.804135	1	-0.22203
LMNB1	4	0.056123	1	2	0.0098358	0.163065	1	-0.34543
C12orf60	4	0.056395	1	3	0.89588	0.951559	0	-0.2934
TICAM1	4	0.056395	1	3	0.92815	0.969345	0	-0.26427
STYX	4	0.056395	1	3	0.81611	0.918518	1	-0.43084
TTLL5	4	0.056396	1	3	0.97273	0.995765	0	-0.37394
CD207	4	0.056396	1	2	0.52641	0.760869	2	0.00079057
LILRB1	4	0.056396	1	2	0.1305	0.477411	2	0.097821
L3MBTL1	4	0.056396	1	2	0.28206	0.605996	2	0.03103
FAM114A1	4	0.056657	1	1	0.063718	0.345903	2	0.098739
CLECL1	4	0.056657	1	2	0.2593	0.591111	2	-0.10629
ZNF785	4	0.056657	1	2	0.51679	0.758807	2	-0.1561
TEP1	4	0.056657	1	3	0.67239	0.836181	1	-0.40788
CAPRIN1	4	0.056657	1	3	0.80563	0.9135	1	-0.39858
TMEFF1	4	0.056657	1	1	0.055879	0.345543	3	0.63504
CLCN7	4	0.056657	1	3	0.78064	0.899623	1	-0.31548
ABHD8	4	0.056657	1	2	0.71711	0.864697	1	-0.21322
CCDC37	4	0.056658	1	3	0.85101	0.930065	0	-0.24906
COX5B	4	0.056658	1	3	0.58324	0.789203	1	-0.41376
SEC31B	4	0.056658	1	2	0.87277	0.939165	0	-0.27745
CENPU	4	0.056658	1	2	0.72227	0.866868	1	-0.24979
SLFN12	4	0.056658	1	3	0.96058	0.989281	0	-0.37698
PF4	4	0.056658	1	2	0.49959	0.748307	1	-0.19593
OR10Z1	4	0.056658	1	3	0.93561	0.974493	0	-0.28888
SYNE3	4	0.056658	1	3	0.72545	0.868527	1	-0.29533
SPPL2B	4	0.056658	1	3	0.41061	0.684911	1	-0.54861
KRTAP27-1	4	0.056658	1	2	0.36359	0.650631	1	-0.1325
KIF12	4	0.056658	1	3	0.64226	0.823891	1	-0.37884
HS6ST3	4	0.056658	1	3	0.94063	0.978167	0	-0.20105
NSMAF	4	0.056658	1	3	0.46393	0.725325	1	-0.38011
TMEM87A	4	0.057199	1	3	0.94885	0.982126	0	-0.23922
HYPM	4	0.057199	1	2	0.90585	0.958409	0	-0.20735
MGME1	4	0.0572	1	3	0.97601	0.997754	0	-0.97454
ABCC8	4	0.057469	1	2	0.18358	0.531477	2	-0.11796
ACVR2B	4	0.057469	1	2	0.32107	0.620114	1	-0.12511
RIOK1	4	0.057469	1	3	0.19421	0.531477	1	-0.28115
NFIC	4	0.057469	1	3	0.68284	0.840278	1	-0.27993
LIPN	4	0.057469	1	1	0.22642	0.568041	2	0.19852
USP22	4	0.057469	1	2	0.63284	0.816847	1	-0.20255
PCDHGA9	4	0.057469	1	2	0.56441	0.783228	2	-0.028952
OR10H2	4	0.057469	1	2	0.31168	0.619607	1	-0.21008
HAND1	4	0.057469	1	3	0.98111	1	0	-0.36383
KRT37	4	0.057469	1	3	0.60676	0.801283	1	-0.24798
ZNF549	4	0.057469	1	2	0.68075	0.840278	1	-0.18998
PLA2G16	4	0.057469	1	3	0.46393	0.725325	1	-0.36579
CCDC107	4	0.057469	1	3	0.80249	0.911191	1	-0.25868
TGIF1	4	0.057469	1	1	0.84709	0.930065	0	0.05684
KDM1A	4	0.057469	1	2	0.3855	0.66633	1	-0.12424
TRPC5OS	4	0.057469	1	2	0.89432	0.950631	0	-0.12948
SLC4A10	4	0.057469	1	2	0.015158	0.186362	1	-0.31036
TFF3	4	0.057469	1	3	0.38722	0.666637	1	-0.27471
ZC3H4	4	0.060689	1	3	0.91869	0.963108	0	-0.34641
SLC25A10	4	0.060689	1	3	0.28271	0.605996	1	-0.33888
PASD1	4	0.060689	1	2	0.3319	0.628429	1	-0.091741
C11orf30	4	0.060689	1	3	0.92586	0.967794	0	-0.33979
SMYD2	4	0.060689	1	3	0.85005	0.930065	0	-0.27238
ERVV-1	4	0.060689	1	2	0.93816	0.976647	0	-0.26675
SLC47A1	4	0.060689	1	1	0.05479	0.345543	2	0.19687
FIG4	4	0.060689	1	3	0.91176	0.96011	0	-0.23246
POR	4	0.060953	1	2	0.095732	0.412054	2	0.15174
PAX2	4	0.060953	1	3	0.92927	0.969992	0	-0.40013
DERL2	4	0.060953	1	2	0.039388	0.294941	1	-0.17003
WDR19	4	0.060953	1	3	0.095732	0.412054	1	-0.19745
IL1R1	4	0.060953	1	1	0.2586	0.591111	3	0.14162
IPO4	4	0.060953	1	2	0.28021	0.605996	1	-0.23603
HSPA14	4	0.060953	1	3	0.060859	0.345543	1	-0.32686
C7orf49	4	0.060953	1	3	0.73706	0.878028	1	-0.28113
GCFC2	4	0.060953	1	3	0.70253	0.854508	1	-0.34142
CENPH	4	0.060953	1	2	0.49413	0.745371	2	-0.14158
GRPEL1	4	0.061468	1	2	0.88668	0.944895	0	-0.17053
B3GNT4	4	0.061468	1	3	0.66513	0.832172	1	-0.28258
TTC39B	4	0.061468	1	3	0.35598	0.646395	1	-0.30942
TNFRSF4	4	0.061468	1	3	0.8819	0.942501	0	-0.25309
OR4C16	4	0.061468	1	2	0.34863	0.638134	2	-0.084947
C9orf116	4	0.061469	1	1	0.23144	0.569148	1	-0.072815
DRD5	4	0.061469	1	2	0.63492	0.818055	1	-0.18034
ZDHHC7	4	0.062005	1	3	0.78484	0.901457	1	-0.32417
AP2M1	4	0.062005	1	3	0.31964	0.620114	1	-0.29021
MYH15	4	0.062005	1	3	0.56888	0.783653	1	-0.31441
LEMD2	4	0.062005	1	1	0.17772	0.531477	2	0.1045
SPRR1B	4	0.062005	1	2	0.75269	0.88571	1	-0.18498
RIC8A	4	0.062005	1	3	0.96058	0.989281	0	-0.2641
IGF2BP2	4	0.062005	1	2	0.23728	0.575405	1	-0.17384
IER5	4	0.062006	1	2	0.34687	0.636172	2	-0.23887
TIMM8A	4	0.062006	1	3	0.92228	0.96598	0	-0.25449
CHRM5	4	0.062006	1	2	0.74638	0.882469	1	-0.31056
RPS27A	4	0.062006	1	1	2.5565e-07	0.000495	3	0.75431
NFE2	4	0.062006	1	3	0.92984	0.97001	0	-0.16721
ALDH5A1	4	0.062288	1	1	0.098204	0.412054	2	0.31048
GRIK3	4	0.062568	1	2	0.34529	0.636172	2	0.08188
DNTT	4	0.062569	1	3	0.86318	0.935762	0	-0.43092
SLC6A16	4	0.06287	1	2	0.94971	0.9824	0	-0.20426
OR4C15	4	0.06287	1	3	0.73914	0.878841	1	-0.35689
ENC1	4	0.063427	1	3	0.87946	0.941347	0	-0.24384
CSAG1	4	0.063427	1	1	0.60676	0.801283	1	-0.028766
USP24	3	0.054508	1	2	0.46891	0.727995	1	-0.66555
GRK4	4	0.063427	1	3	0.85859	0.932931	0	-0.28905
SLC25A15	4	0.063427	1	3	0.76723	0.89213	1	-0.28096
TMEM237	4	0.063427	1	2	0.0090336	0.161447	2	-0.089158
CLIP3	4	0.063427	1	3	0.88353	0.942944	0	-0.29989
RBM46	4	0.063427	1	2	0.76093	0.888323	1	-0.28529
RAB11FIP2	4	0.063428	1	2	0.55661	0.778519	2	-0.14794
MOSPD3	4	0.063428	1	2	0.16265	0.526776	1	-0.18201
CNGA2	4	0.063428	1	3	0.61825	0.804992	1	-0.27887
ZBTB43	4	0.063428	1	1	0.36698	0.651644	2	0.18528
IVD	4	0.063428	1	2	0.74327	0.880662	1	-0.19174
CELA2B	4	0.063428	1	3	0.63284	0.816847	1	-0.38644
SAMD4B	4	0.063428	1	3	0.044471	0.313942	1	-0.23225
COQ10A	3	0.055908	1	2	0.77968	0.899102	0	-0.41579
IL1RAPL1	4	0.063969	1	3	0.75581	0.88571	1	-0.25505
ZNF277	4	0.064546	1	2	0.7984	0.90937	1	-0.13582
HELT	4	0.064546	1	1	0.32513	0.620833	2	0.1027
TMEM229A	4	0.064547	1	3	0.80773	0.9135	1	-0.38262
CNTROB	4	0.06483	1	2	0.47351	0.732637	1	-0.29031
KLF12	4	0.06483	1	3	0.94757	0.981375	0	-0.37017
NLGN4Y	4	0.06483	1	2	0.10182	0.415178	2	0.14039
MRPS18C	4	0.06483	1	3	0.95177	0.983309	0	-0.3327
FCER1G	4	0.06483	1	3	0.55772	0.778519	1	-0.40917
TTC32	4	0.065119	1	3	0.59726	0.794384	1	-0.34391
NDUFB7	4	0.065949	1	3	0.91306	0.96011	0	-0.22013
FOXB1	4	0.065949	1	2	0.75581	0.88571	1	-0.17752
DCAF12L2	4	0.066236	1	2	0.70361	0.854863	1	-0.13552
TATDN2	4	0.066236	1	2	0.85484	0.930944	0	-0.28858
BBOX1	4	0.066236	1	3	0.9809	1	0	-0.43145
NPFFR1	4	0.066236	1	1	0.20653	0.54323	3	0.20417
NDUFB9	4	0.066236	1	3	0.96465	0.991853	0	-0.37348
ITLN2	4	0.066236	1	2	0.3746	0.658833	2	-0.024139
RUSC1-AS1	4	0.066236	1	1	0.42711	0.703515	2	0.084302
TMEM150C	4	0.066236	1	3	0.98557	1	0	-0.2458
OCA2	4	0.066236	1	2	0.36102	0.650248	1	-0.11753
SH3PXD2B	4	0.066236	1	3	0.68075	0.840278	1	-0.32263
NRXN3	4	0.066236	1	2	0.85484	0.930944	0	-0.34587
TNNT3	4	0.066236	1	3	0.60363	0.799447	1	-0.30982
RNF133	4	0.066236	1	2	0.089972	0.400461	2	0.10085
FZR1	4	0.067103	1	2	0.50295	0.748307	1	-0.13097
MXRA8	4	0.067103	1	2	0.21595	0.554666	2	-0.079075
OR8H2	4	0.067103	1	2	0.95989	0.989004	0	-0.34513
FGF7	4	0.067103	1	1	0.7599	0.887609	1	0.013193
PCDHAC1	4	0.067103	1	3	0.80249	0.911191	1	-0.22541
MAPRE1	4	0.067103	1	2	0.41061	0.684911	2	0.050599
OR52A1	4	0.067103	1	3	0.32107	0.620114	1	-0.24064
KRTDAP	4	0.067103	1	3	0.17073	0.531477	1	-0.33102
CASR	4	0.067103	1	3	0.62031	0.806102	1	-0.28836
FOXE1	4	0.067103	1	3	0.76093	0.888323	1	-0.31367
MAP6D1	4	0.067414	1	2	0.36277	0.650442	1	-0.11568
FUBP3	4	0.067414	1	3	0.52329	0.759975	1	-0.44274
UPK3A	4	0.067414	1	2	0.34687	0.636172	2	-0.10257
CNTNAP1	4	0.067414	1	3	0.89285	0.949844	0	-0.27743
ZNF414	4	0.067414	1	2	0.17824	0.531477	2	0.022869
CYP26A1	4	0.067414	1	3	0.85101	0.930065	0	-0.32934
CCDC87	4	0.067414	1	3	0.7786	0.898394	1	-0.23882
RDH16	4	0.067414	1	2	0.65057	0.827216	1	-0.21255
PRUNE2	4	0.067415	1	2	0.32107	0.620114	2	-0.13477
MRGPRX4	4	0.067415	1	3	0.95013	0.9824	0	-0.21392
LTB	4	0.067415	1	3	0.26454	0.592544	1	-0.14173
SEZ6L2	4	0.067415	1	3	0.17367	0.531477	1	-0.24942
INMT	4	0.067415	1	1	0.59409	0.792446	2	0.04311
UHMK1	4	0.068011	1	1	0.85101	0.930065	0	0.0045026
GDF1	4	0.068011	1	2	0.82663	0.921598	1	-0.33541
SBNO2	4	0.068012	1	2	0.59726	0.794384	1	-0.20378
BMP7	4	0.068012	1	2	0.30117	0.619607	1	-0.17474
C17orf77	4	0.068012	1	2	0.30517	0.619607	2	-0.071202
C17orf50	4	0.068334	1	1	0.73811	0.878841	1	-0.074214
TRIM39	4	0.068334	1	3	0.75581	0.88571	1	-0.33707
CRIP2	4	0.068334	1	2	0.25463	0.591111	2	-0.032078
BLK	4	0.068334	1	1	0.76306	0.889734	1	0.059752
POPDC3	4	0.068334	1	2	0.7078	0.857745	1	-0.37658
OR51E2	4	0.068334	1	3	0.84709	0.930065	0	-0.54812
OR52A5	4	0.068334	1	1	0.74538	0.881973	1	-0.036336
FADS1	4	0.068334	1	2	0.34019	0.63603	2	-0.14628
TMC3	4	0.068335	1	2	0.54536	0.772013	1	-0.1766
KPNA6	4	0.068335	1	3	0.65786	0.828853	1	-0.45718
DRG2	4	0.068335	1	3	0.92411	0.967325	0	-0.25595
PCGF3	4	0.068335	1	2	0.38722	0.666637	2	-0.10701
CRMP1	4	0.068335	1	2	0.13822	0.489645	2	-0.072696
SNRNP35	4	0.068335	1	1	0.36278	0.650442	1	-0.017381
PDRG1	4	0.068335	1	1	0.34687	0.636172	2	0.062365
FRS3	4	0.068633	1	2	0.42132	0.697307	2	0.018609
CIDEC	4	0.068633	1	1	0.44387	0.713859	2	0.079584
CD93	4	0.068962	1	3	0.66513	0.832172	1	-0.30545
MYH10	4	0.068962	1	1	0.34094	0.636172	1	0.0055492
SPATA13	4	0.068962	1	3	0.72227	0.866868	1	-0.3194
ZNF557	4	0.068963	1	1	0.4502	0.718446	1	-0.071634
CYP4F11	4	0.070168	1	1	0.090292	0.400461	2	0.054578
RAB13	4	0.070169	1	2	0.56441	0.783228	1	-0.42747
LOC730159	4	0.071073	1	3	0.96433	0.991682	0	-0.30908
PATZ1	4	0.071073	1	2	0.92586	0.967794	0	-0.27884
ASCL5	4	0.071073	1	3	0.9421	0.978951	0	-0.31032
ZBTB21	4	0.071073	1	3	0.28591	0.605996	1	-0.26907
AGO2	4	0.071073	1	3	0.98328	1	0	-0.31238
GTF2H1	4	0.071073	1	2	0.15558	0.51183	2	-0.10199
CUBN	4	0.071073	1	3	0.9416	0.978754	0	-0.28125
PCDHGB1	4	0.071073	1	3	0.73082	0.8742	1	-0.26602
CAMK4	4	0.071073	1	1	0.64746	0.827216	1	-0.15566
GABRD	4	0.071073	1	2	0.53647	0.766018	1	-0.16883
SMO	4	0.071428	1	2	0.25652	0.591111	1	-0.10122
PDXP	4	0.071428	1	2	0.90723	0.959032	0	-0.2179
NSFL1C	4	0.071428	1	3	0.90919	0.959801	0	-0.34057
ZNF606	4	0.071428	1	3	0.89588	0.951559	0	-0.26678
MTRNR2L5	4	0.071428	1	2	0.83175	0.921598	1	-0.21102
VIPR1	4	0.071428	1	1	0.15818	0.518574	2	0.26183
AVL9	3	0.071817	1	1	0.85198	0.930065	0	-0.19072
CTNND2	4	0.071733	1	2	0.50295	0.748307	1	-0.18007
KRTAP10-7	4	0.071734	1	2	0.53753	0.766018	2	-0.14665
FAM26F	4	0.071734	1	1	0.48585	0.73992	2	0.12345
GOLGA7	4	0.072326	1	2	0.93248	0.972039	0	-0.30956
MICU2	4	0.072326	1	1	0.087976	0.395903	2	0.098046
FAM118A	4	0.072326	1	3	0.94436	0.980414	0	-0.28378
MRPL19	4	0.072326	1	1	0.073443	0.354298	3	0.35965
APOOL	4	0.072326	1	3	0.89806	0.952727	0	-0.26936
SIGLEC5	4	0.072326	1	2	0.27365	0.601392	1	-0.20716
SEPP1	4	0.072326	1	3	0.73082	0.8742	1	-0.4022
PROKR2	4	0.072327	1	3	0.65575	0.828689	1	-0.35644
MOSPD2	4	0.072327	1	3	0.40077	0.675187	1	-0.37203
SLC39A8	4	0.072327	1	1	0.1048	0.419893	1	0.027702
MORC1	4	0.072327	1	1	0.40733	0.682262	2	0.108
TUBA3E	4	0.072327	1	3	0.14753	0.504637	1	-0.22697
DNAJC14	4	0.072327	1	1	0.26049	0.591111	3	0.12731
CYBA	4	0.072327	1	3	0.68284	0.840278	1	-0.24905
QPRT	4	0.072327	1	3	0.96093	0.989281	0	-0.40763
TMEM19	4	0.072663	1	2	0.87946	0.941347	0	-0.072809
FKBPL	4	0.072663	1	3	0.48682	0.740168	1	-0.28456
SLC11A2	4	0.072663	1	2	0.21293	0.551068	2	0.042293
LRP4	4	0.072663	1	1	0.32929	0.626171	2	0.27224
HECTD4	4	0.072663	1	3	0.25652	0.591111	1	-0.24769
CHD3	4	0.072663	1	3	0.9679	0.992499	0	-0.24224
NSRP1	4	0.072663	1	1	0.37206	0.65737	1	0.026964
HEPACAM2	4	0.072663	1	3	0.96597	0.992309	0	-0.2082
TPSB2	4	0.072663	1	1	0.49413	0.745371	2	0.033637
HEXB	4	0.072663	1	3	0.67034	0.834914	1	-0.40186
CLDN15	4	0.072663	1	3	0.68284	0.840278	1	-0.30446
LY75-CD302	4	0.072663	1	3	0.70253	0.854508	1	-0.45926
DPF1	4	0.072663	1	2	0.32513	0.620833	1	-0.1695
TMEM167B	4	0.072663	1	1	0.37962	0.662781	2	0.17194
ZSWIM8	4	0.072663	1	3	0.82868	0.921598	1	-0.26788
SALL3	4	0.072663	1	2	0.45356	0.719424	2	0.024725
MRLN	4	0.072663	1	3	0.92815	0.969345	0	-0.40264
C1orf43	4	0.072663	1	2	0.35598	0.646395	2	-0.10602
ATP5O	4	0.072663	1	3	0.53539	0.766018	1	-0.25378
MTUS1	4	0.072663	1	3	0.98557	1	0	-0.17563
ARMCX6	4	0.073002	1	1	0.32513	0.620833	2	0.15309
TCEANC	4	0.073002	1	3	0.86671	0.936765	0	-0.3789
DGCR2	3	0.076032	1	2	0.18546	0.531477	1	-0.094787
LHX3	4	0.073336	1	3	0.74638	0.882469	1	-0.19871
SLC19A2	4	0.073336	1	2	0.0027664	0.100889	2	0.23832
CAMK2N1	4	0.073336	1	3	0.80877	0.914036	1	-0.18251
CORO7-PAM16	4	0.073336	1	1	0.20653	0.54323	3	0.20109
TRIM24	4	0.073336	1	2	0.60466	0.799768	1	-0.40062
SLCO3A1	4	0.073336	1	2	0.79212	0.906751	1	-0.28931
FLG	4	0.073336	1	1	0.68284	0.840278	1	0.032775
MAGEB5	4	0.073929	1	3	0.90981	0.960105	0	-0.31996
VWA9	4	0.073929	1	3	0.7078	0.857745	1	-0.45028
PGR	4	0.073929	1	1	0.21906	0.558519	3	0.24358
C11orf74	4	0.073929	1	3	0.83175	0.921598	1	-0.37652
BGLAP	4	0.074505	1	1	0.070698	0.35375	3	0.27693
TMCC3	4	0.074505	1	2	0.32107	0.620114	2	-0.2036
LGALS8	4	0.074505	1	2	0.32513	0.620833	2	-0.05369
LAMB1	4	0.074505	1	3	0.96694	0.992309	0	-0.33853
PPP4R1	4	0.074505	1	3	0.82138	0.921598	1	-0.30412
ABCA8	4	0.074861	1	1	0.3005	0.619607	2	0.29752
LOC100129697	4	0.074861	1	1	0.21471	0.552883	2	0.11915
DCAF4L2	4	0.074862	1	3	0.74223	0.880662	1	-0.30617
FERD3L	4	0.074862	1	2	0.91306	0.96011	0	-0.19179
TRIP12	4	0.075471	1	2	0.53082	0.761444	2	-0.073337
RAB3A	4	0.075471	1	2	0.049423	0.332769	2	-0.14616
CTSB	4	0.075471	1	3	0.55554	0.778113	1	-0.28086
TNFSF11	4	0.075471	1	3	0.65575	0.828689	1	-0.3433
CYP17A1	4	0.075471	1	3	0.95013	0.9824	0	-0.34108
COL11A1	4	0.075471	1	1	0.24689	0.587027	2	0.1673
DENND5B	4	0.075831	1	3	0.65471	0.828689	1	-0.19214
PIGU	4	0.075831	1	1	0.24689	0.587027	2	0.12543
OR5K3	4	0.075832	1	2	0.46679	0.725325	2	-0.1524
STAT4	4	0.075832	1	1	0.55772	0.778519	2	-0.019673
UQCRFS1	4	0.075832	1	3	0.94437	0.980414	0	-0.2461
RRAGB	4	0.075832	1	3	0.86761	0.936765	0	-0.25415
PLA2G2F	4	0.075832	1	2	0.92228	0.96598	0	-0.2443
TNFRSF11A	4	0.076165	1	1	0.34687	0.636172	2	0.051321
DGUOK	4	0.076165	1	2	0.20353	0.540634	2	-0.1544
ZNF775	4	0.076165	1	2	0.9688	0.993263	0	-0.33564
LRRC6	4	0.076165	1	1	0.91176	0.96011	0	-0.044497
WDR76	4	0.076165	1	3	0.19138	0.531477	1	-0.27873
MRGPRX3	4	0.076165	1	3	0.98173	1	0	-0.25331
ZRANB2	4	0.076547	1	2	0.098204	0.412054	2	-0.18803
ABCA1	4	0.076547	1	3	0.95882	0.988372	0	-0.41271
NDUFA9	4	0.076547	1	2	0.94483	0.980585	0	-0.19231
RSPH6A	4	0.076547	1	1	0.049423	0.332769	2	0.32431
MSH6	4	0.076547	1	3	0.69842	0.851275	1	-0.34575
MAGEB2	4	0.076547	1	2	0.14624	0.504637	2	0.16727
UBE3C	4	0.076547	1	1	0.85762	0.932931	0	0.0047694
HHIPL1	4	0.076547	1	3	0.54197	0.76975	1	-0.26926
CIAO1	4	0.076547	1	2	0.58644	0.789203	1	-0.27953
SEPN1	4	0.076547	1	2	0.55554	0.778113	2	-0.10084
IKBKG	4	0.076547	1	2	0.78689	0.902745	1	-0.22335
CELSR1	4	0.076547	1	1	0.13687	0.488708	2	0.18084
DAO	4	0.076547	1	3	0.37035	0.655648	1	-0.24187
C16orf72	4	0.076547	1	3	0.69426	0.849951	1	-0.43825
DSTN	4	0.076547	1	2	0.92699	0.968658	0	-0.30022
MPHOSPH8	4	0.076547	1	3	0.78064	0.899623	1	-0.19657
MAU2	4	0.076547	1	3	0.27297	0.601332	1	-0.23953
KRI1	4	0.076547	1	2	0.64226	0.823891	1	-0.17067
QSER1	4	0.077135	1	3	0.63284	0.816847	1	-0.20685
CFI	4	0.077135	1	2	0.6151	0.804135	1	-0.17612
ALPP	4	0.077136	1	2	0.12257	0.470063	2	-0.12281
EGLN1	4	0.077136	1	2	0.4502	0.718446	2	0.012139
XAGE5	4	0.077136	1	3	0.69738	0.850328	1	-0.33469
MADCAM1	4	0.077136	1	3	0.67969	0.840278	1	-0.23884
ANGPTL6	4	0.077136	1	3	0.49413	0.745371	1	-0.29213
SNAP25	4	0.077136	1	2	0.04873	0.332769	2	0.11544
TFB2M	4	0.077136	1	3	0.68596	0.843784	1	-0.31167
DTX4	4	0.077136	1	3	0.7339	0.876159	1	-0.24254
TMPRSS13	4	0.077732	1	1	0.054256	0.345543	3	0.34212
ZNF837	4	0.077733	1	3	0.7984	0.90937	1	-0.2884
API5	4	0.078075	1	3	0.65575	0.828689	1	-0.18637
C11orf97	4	0.078075	1	2	0.7786	0.898394	1	-0.23916
OR2B6	4	0.078075	1	2	0.94885	0.982126	0	-0.16614
RBBP8	4	0.078075	1	3	0.95659	0.986863	0	-0.30508
PCOLCE2	4	0.078076	1	2	0.78484	0.901457	1	-0.115
YWHAE	4	0.078076	1	2	0.67862	0.840278	1	-0.23997
ALCAM	4	0.078076	1	3	0.97787	0.999286	0	-0.17714
C4A	4	0.078076	1	3	0.74955	0.884102	1	-0.2927
DHRS13	4	0.078076	1	2	0.91176	0.96011	0	-0.19844
CRYGA	4	0.078076	1	3	0.56328	0.782904	1	-0.23248
ZNF821	4	0.080942	1	3	0.86493	0.93651	0	-0.2314
EVA1B	3	0.079189	1	1	0.50907	0.755915	1	0.10161
TNFSF18	4	0.080943	1	3	0.37624	0.660332	1	-0.30896
CXCL5	4	0.080943	1	3	0.087976	0.395903	1	-0.25701
TBX2	4	0.081293	1	3	0.87946	0.941347	0	-0.31602
WSCD1	4	0.081863	1	3	0.48055	0.73758	1	-0.25365
TNFRSF12A	4	0.081863	1	3	0.26324	0.592038	1	-0.2248
FAM120AOS	4	0.081863	1	1	0.69009	0.847626	1	-0.097554
RARG	4	0.081863	1	2	0.73914	0.878841	1	-0.13588
MTMR6	4	0.081863	1	3	0.88026	0.941527	0	-0.2633
EFCAB7	4	0.081863	1	3	0.6641	0.832172	1	-0.2332
MPDU1	4	0.081863	1	2	0.21471	0.552883	2	-0.079754
USE1	4	0.081863	1	2	0.42132	0.697307	1	-0.031389
HBZ	4	0.081863	1	2	0.59409	0.792446	2	-0.09386
KDM3B	4	0.081863	1	2	0.90723	0.959032	0	-0.23015
NT5C1B-RDH14	4	0.081863	1	3	0.91176	0.96011	0	-0.28637
IRS1	4	0.081863	1	2	0.87946	0.941347	0	-0.22242
CTSK	4	0.081863	1	3	0.68181	0.840278	1	-0.20536
CHST6	4	0.081863	1	3	0.86227	0.93572	0	-0.48082
PDE1C	4	0.081863	1	1	0.75269	0.88571	1	0.062295
LILRB2	4	0.081863	1	3	0.66513	0.832172	1	-0.18995
FSCN3	4	0.081863	1	2	0.14623	0.504637	2	0.12223
ASAH2B	4	0.081863	1	2	0.40077	0.675187	1	-0.28664
CNN1	4	0.081863	1	3	0.63076	0.815848	1	-0.34762
SPTBN5	4	0.082465	1	3	0.078335	0.364286	1	-0.40955
ZNF517	4	0.083069	1	2	0.36867	0.653681	1	-0.21165
PLBD1	4	0.083069	1	2	0.50092	0.748307	2	-0.058856
OR4C3	4	0.08307	1	1	0.25591	0.591111	2	0.24278
FGFR4	4	0.08307	1	3	0.61614	0.804135	1	-0.2681
ACTC1	4	0.08307	1	2	0.72545	0.868527	1	-0.1293
TIMM23	4	0.08307	1	2	0.29378	0.617344	2	-0.11411
ANKRD34C	4	0.086494	1	3	0.86044	0.934467	0	-0.30491
NHLH1	4	0.086494	1	2	0.57784	0.789203	1	-0.18844
CATSPERD	4	0.086494	1	2	0.86044	0.934467	0	-0.22775
CALN1	4	0.086494	1	3	0.86935	0.936842	0	-0.1631
CDH23	4	0.086494	1	3	0.90094	0.954576	0	-0.26314
KLF5	4	0.086495	1	1	0.49413	0.745371	2	0.062817
PAIP2	4	0.086495	1	1	0.14624	0.504637	2	0.23117
ZNF10	4	0.086838	1	2	0.13593	0.487524	2	-0.11351
CHIC1	4	0.089595	1	3	0.97627	0.997754	0	-0.25842
TNC	4	0.089595	1	2	0.91306	0.96011	0	-0.32398
PPARG	4	0.089595	1	1	0.23014	0.56814	3	0.2473
CMTR1	4	0.089595	1	2	0.84311	0.928354	0	-0.42888
FAM84B	4	0.089596	1	3	0.86935	0.936842	0	-0.40836
ARHGAP42	4	0.089596	1	2	0.52431	0.759975	2	-0.055814
ZNF354C	4	0.089974	1	3	0.97901	0.999922	0	-0.31988
LY96	4	0.089974	1	1	0.46584	0.725325	2	0.066863
RECQL5	4	0.089974	1	2	0.53082	0.761444	1	-0.24473
MYO1B	4	0.089975	1	3	0.58109	0.789203	1	-0.2658
VEGFC	4	0.090599	1	1	0.5599	0.780275	2	0.050521
KIAA0754	4	0.090599	1	3	0.52329	0.759975	1	-0.27628
LOC554223	4	0.090599	1	3	0.66716	0.832986	1	-0.26162
FBRS	4	0.0906	1	3	0.98557	1	0	-0.36736
KLC3	4	0.0906	1	3	0.96232	0.990448	0	-0.35732
POLR3H	4	0.0906	1	2	0.84311	0.928354	0	-0.14121
PTAR1	4	0.0906	1	3	0.98328	1	0	-0.28936
FRMD1	4	0.090972	1	2	0.15413	0.51183	2	-0.028607
MFN2	4	0.090973	1	3	0.78064	0.899623	1	-0.25382
PRKCG	4	0.091348	1	2	0.9421	0.978951	0	-0.15807
IRX6	4	0.091348	1	3	0.58324	0.789203	1	-0.25186
NUTM2F	4	0.091348	1	2	0.52097	0.759975	1	-0.035522
SIMC1	4	0.091348	1	2	0.69633	0.850328	1	-0.22039
SLC2A14	4	0.091348	1	2	0.48585	0.73992	1	-0.14373
CDKN2C	4	0.091348	1	3	0.9253	0.967794	0	-0.58601
UMPS	4	0.091348	1	1	0.52431	0.759975	2	0.035053
SLC35C1	4	0.092081	1	2	0.062831	0.345543	2	-0.17114
OR52K2	4	0.092081	1	2	0.23402	0.571513	2	-0.029015
KCNA3	4	0.095229	1	3	0.82971	0.921598	1	-0.22548
C4orf29	4	0.095229	1	2	0.32107	0.620114	1	-0.20837
GLMP	4	0.095813	1	2	0.43138	0.705773	2	0.030053
ANKRD20A2	4	0.095813	1	1	0.010632	0.166643	3	0.46483
KIAA1217	4	0.095813	1	3	0.92351	0.966799	0	-0.37211
SPINK1	4	0.095813	1	1	0.05989	0.345543	2	0.092062
CCDC170	4	0.095813	1	2	0.69426	0.849951	1	-0.17935
NATD1	4	0.095813	1	3	0.52536	0.759975	1	-0.41349
PTPRQ	4	0.095813	1	1	0.51679	0.758807	1	-0.069729
PAX1	4	0.095813	1	2	0.17879	0.531477	2	0.033318
HTR1B	4	0.095813	1	3	0.8936	0.950281	0	-0.36247
DUSP9	4	0.095813	1	2	0.38377	0.664227	1	-0.11339
FAM168B	4	0.095813	1	3	0.64951	0.827216	1	-0.31072
CEACAM7	4	0.095813	1	2	0.7683	0.892892	1	-0.18514
DHRS2	4	0.095813	1	2	0.60569	0.80108	1	-0.27168
VAC14	4	0.095813	1	1	0.28786	0.609935	2	0.14392
SNCAIP	4	0.095813	1	3	0.52536	0.759975	1	-0.18128
OR4N2	4	0.095813	1	3	0.74327	0.880662	1	-0.20721
NOX4	4	0.095813	1	2	0.27959	0.605996	2	-0.076211
MLF1	4	0.096189	1	2	0.36359	0.650631	2	-0.054356
TMEM150B	4	0.09619	1	2	0.63696	0.819218	1	-0.1825
CARD10	4	0.096578	1	3	0.65786	0.828853	1	-0.30861
FANCD2	4	0.096578	1	3	0.91437	0.960765	0	-0.26088
PLA2G7	4	0.096578	1	1	0.10146	0.414768	3	0.39491
ST6GALNAC4	4	0.096578	1	3	0.6443	0.825864	1	-0.24953
TBC1D25	4	0.096578	1	2	0.42467	0.701531	1	0.0078814
PRRT1	4	0.096578	1	3	0.95882	0.988372	0	-0.14868
C5orf52	4	0.096578	1	3	0.51088	0.755915	1	-0.39615
KLK10	4	0.096945	1	1	0.69738	0.850328	1	0.00050595
PTGES2	4	0.096945	1	3	0.83284	0.921598	1	-0.45388
MRPL16	4	0.096945	1	3	0.96908	0.993263	0	-0.53247
ZBTB7A	4	0.096945	1	3	0.90094	0.954576	0	-0.17318
LCN15	4	0.096945	1	2	0.6151	0.804135	1	-0.20573
TMEM200B	4	0.097706	1	3	0.74638	0.882469	1	-0.19512
RUVBL1	4	0.097706	1	2	0.19138	0.531477	2	0.063326
BIN3	4	0.097706	1	3	0.97553	0.99774	0	-0.29547
ADGRL3	4	0.097706	1	3	0.34687	0.636172	1	-0.3566
CMBL	4	0.097706	1	2	0.24903	0.591111	2	0.040466
NFKB1	4	0.097706	1	3	0.87946	0.941347	0	-0.13958
RBM38	4	0.097706	1	2	0.82868	0.921598	1	-0.23277
CEACAM20	4	0.097706	1	2	0.36277	0.650442	2	0.0019547
CARHSP1	4	0.097707	1	3	0.973	0.995831	0	-0.32856
SIRT3	4	0.097707	1	1	0.25109	0.591111	3	0.16438
ANGPTL3	4	0.097707	1	3	0.31239	0.619607	1	-0.1727
FASTKD2	4	0.097707	1	3	0.77548	0.89752	1	-0.29014
IRS4	4	0.097707	1	3	0.7078	0.857745	1	-0.48357
ANKRD45	4	0.097707	1	2	0.86408	0.936059	0	-0.079026
APOL4	4	0.097707	1	3	0.98328	1	0	-0.49486
RETN	4	0.097707	1	3	0.83284	0.921598	1	-0.23812
HMX2	4	0.0981	1	3	0.62347	0.809768	1	-0.2822
SNCG	4	0.0981	1	3	0.28332	0.605996	1	-0.20051
IMPA2	4	0.0981	1	3	0.84709	0.930065	0	-0.22477
HKR1	4	0.0981	1	1	0.21906	0.558519	3	0.25116
ATP5D	4	0.0981	1	3	0.97877	0.999922	0	-0.18301
RPP30	4	0.0981	1	1	0.46679	0.725325	2	0.089719
WTIP	4	0.0981	1	3	0.53647	0.766018	1	-0.4575
GPRC5A	4	0.0981	1	3	0.9679	0.992499	0	-0.46598
FBXO31	4	0.098481	1	3	0.46679	0.725325	1	-0.26482
SPESP1	4	0.098481	1	2	0.46584	0.725325	1	-0.17384
EXO5	4	0.098481	1	2	0.74744	0.882469	1	-0.25721
INPP5D	4	0.098481	1	3	0.67034	0.834914	1	-0.3432
SURF1	4	0.099111	1	1	0.25591	0.591111	3	0.25866
THPO	4	0.099509	1	3	0.87946	0.941347	0	-0.23202
LDOC1L	4	0.099509	1	2	0.84906	0.930065	0	-0.17538
GOLGA8B	4	0.099509	1	2	0.023011	0.219656	2	-0.0998
A4GNT	4	0.099509	1	3	0.27698	0.605966	1	-0.34651
RPL3L	4	0.099509	1	3	0.68284	0.840278	1	-0.2339
LNPEP	4	0.099509	1	3	0.80146	0.911087	1	-0.35262
ZMYND11	4	0.099509	1	2	0.92699	0.968658	0	-0.38923
C7	4	0.099509	1	3	0.77548	0.89752	1	-0.33244
PFKFB2	4	0.099509	1	3	0.65575	0.828689	1	-0.23991
CASC10	4	0.09951	1	3	0.56664	0.783653	1	-0.35478
C12orf50	4	0.09951	1	2	0.50194	0.748307	2	-0.055165
MMP25	4	0.09951	1	3	0.3131	0.619607	1	-0.34433
GIMAP1	4	0.09951	1	3	0.96093	0.989281	0	-0.26235
C2CD3	4	0.09951	1	3	0.81611	0.918518	1	-0.36021
PRPF38A	4	0.10224	1	2	0.06283	0.345543	2	0.06639
SPATA31E1	4	0.10224	1	3	0.76306	0.889734	1	-0.36216
C1QTNF8	4	0.10224	1	3	0.45923	0.724269	1	-0.26883
BMP15	4	0.10224	1	2	0.6953	0.850328	1	-0.19631
KCNG2	4	0.10224	1	3	0.48391	0.73992	1	-0.22416
CLDND2	4	0.10224	1	3	0.53753	0.766018	1	-0.32047
KIAA1033	4	0.10224	1	1	0.2047	0.542408	2	0.099908
ARHGAP5	4	0.10224	1	2	0.70468	0.855889	1	-0.14511
MPV17L2	4	0.10286	1	3	0.91622	0.961717	0	-0.3726
SLC25A29	4	0.10286	1	2	0.83072	0.921598	1	-0.29398
TMEM169	4	0.10286	1	3	0.86227	0.93572	0	-0.24215
SMARCB1	4	0.10325	1	2	0.60882	0.801443	1	-0.19768
TRAT1	4	0.10325	1	2	0.53753	0.766018	2	-0.056759
KIAA0319	4	0.10363	1	3	0.49311	0.745371	1	-0.32244
CDH2	4	0.10363	1	3	0.61614	0.804135	1	-0.26672
TMEM100	4	0.10363	1	3	0.98366	1	0	-0.23474
AKT3	4	0.10363	1	2	0.27698	0.605966	2	-0.068555
SLC9A3	4	0.10363	1	2	0.76093	0.888323	1	-0.10601
FBXL6	4	0.10363	1	1	0.15511	0.51183	3	0.26082
PRDM14	4	0.10363	1	2	0.57784	0.789203	2	-0.10035
TRMT1	4	0.10363	1	2	0.65057	0.827216	1	-0.23347
DET1	4	0.10363	1	3	0.95507	0.985816	0	-0.32205
TRPM1	4	0.10363	1	1	0.39577	0.672379	2	0.14231
HKDC1	4	0.10421	1	2	0.39149	0.670391	2	-0.020513
C11orf16	4	0.10421	1	3	0.21906	0.558519	1	-0.212
PACS2	4	0.10421	1	2	0.85298	0.930065	0	-0.31398
HMSD	4	0.10421	1	3	0.65057	0.827216	1	-0.2826
ODF4	4	0.10421	1	1	0.43567	0.710007	2	0.10567
TMEM30B	4	0.10421	1	3	0.18412	0.531477	1	-0.23847
LOC728485	4	0.10421	1	3	0.58324	0.789203	1	-0.34835
CATSPERG	4	0.10421	1	3	0.98173	1	0	-0.33574
SRBD1	4	0.10421	1	1	0.0071765	0.153292	2	0.30231
IFNAR2	4	0.10421	1	3	0.9803	1	0	-0.36458
EFCAB14	4	0.10421	1	1	0.12094	0.4698	2	0.19699
RGS8	4	0.10421	1	2	0.65888	0.828853	1	-0.17523
EIF3E	4	0.10421	1	1	0.59409	0.792446	2	0.030635
AP2A2	4	0.10421	1	3	0.095732	0.412054	1	-0.43456
LRTM2	4	0.10421	1	3	0.83899	0.926444	0	-0.28664
PLD3	4	0.10421	1	2	0.79108	0.905879	1	-0.055622
SLC25A46	4	0.10421	1	3	0.37292	0.65737	1	-0.21797
UBA1	4	0.10421	1	1	0.52641	0.760869	1	0.061163
CSNK1A1L	4	0.10421	1	3	0.85298	0.930065	0	-0.16698
ATXN2L	4	0.10421	1	1	0.82971	0.921598	1	-0.013069
OR51E1	4	0.10458	1	3	0.45356	0.719424	1	-0.16357
TBC1D16	4	0.10458	1	2	0.84906	0.930065	0	-0.15137
TMEM132E	4	0.10518	1	3	0.60781	0.801443	1	-0.24275
TTLL9	4	0.10518	1	1	0.060858	0.345543	2	0.17886
LYSMD4	4	0.10518	1	2	0.71913	0.866081	1	-0.24384
REM1	4	0.10518	1	2	0.60045	0.796974	1	-0.25085
MTERF2	4	0.10518	1	3	0.65575	0.828689	1	-0.24042
UBE2N	4	0.10518	1	3	0.96694	0.992309	0	-0.3834
DMRTC2	4	0.10518	1	1	0.39149	0.670391	2	0.13579
TSPY4	4	0.10518	1	2	0.87946	0.941347	0	-0.20538
OR1S2	4	0.10518	1	3	0.32107	0.620114	1	-0.24325
HSD17B13	4	0.10518	1	1	0.37876	0.662425	2	0.10345
MOGS	4	0.10518	1	3	0.84311	0.928354	0	-0.39415
DLK1	4	0.10559	1	2	0.41061	0.684911	2	-0.095537
TSPAN2	4	0.10559	1	2	0.049601	0.332769	2	-0.11374
COX4I1	4	0.10559	1	2	0.3319	0.628429	2	-0.0028998
YIF1B	4	0.10602	1	2	0.3038	0.619607	1	-0.15454
DTX3	4	0.10602	1	3	0.91242	0.96011	0	-0.30916
GEMIN7	4	0.10602	1	3	0.88668	0.944895	0	-0.23627
MYLK3	4	0.10602	1	3	0.20119	0.538627	1	-0.21201
DHX37	4	0.10658	1	3	0.75581	0.88571	1	-0.25609
GABARAP	4	0.10658	1	3	0.63076	0.815848	1	-0.34557
ZNF385B	4	0.10658	1	3	0.83899	0.926444	0	-0.37599
ACADL	4	0.10658	1	3	0.35518	0.646227	1	-0.44949
ZNF211	4	0.10658	1	2	0.68905	0.846781	1	-0.29469
FRG2B	4	0.10658	1	2	0.17879	0.531477	2	0.098705
ANKRD52	4	0.10658	1	3	0.87192	0.939165	0	-0.28307
RAPGEF3	4	0.10658	1	2	0.2694	0.599266	2	0.10594
ZNF488	4	0.10658	1	2	0.73914	0.878841	1	-0.18281
YIPF4	4	0.10658	1	2	0.012343	0.173921	2	0.24674
CCDC30	4	0.10658	1	2	0.67862	0.840278	1	-0.1173
GRAMD2	4	0.10658	1	3	0.49647	0.747148	1	-0.37656
USF2	4	0.10658	1	2	0.71608	0.86383	1	-0.19451
CCDC57	4	0.10719	1	3	0.36278	0.650442	1	-0.36284
TADA2B	4	0.10719	1	3	0.32107	0.620114	1	-0.22016
MFGE8	4	0.10719	1	3	0.38991	0.66858	1	-0.30804
TIGD2	4	0.10719	1	3	0.95345	0.984617	0	-0.24422
RNF135	4	0.10719	1	3	0.86227	0.93572	0	-0.2329
DES	4	0.10719	1	3	0.86408	0.936059	0	-0.41175
GINS1	4	0.10719	1	2	0.37292	0.65737	1	-0.10366
DDO	4	0.10719	1	3	0.92228	0.96598	0	-0.2118
NPHS2	4	0.10719	1	3	0.96694	0.992309	0	-0.43833
F2R	4	0.10719	1	2	0.26115	0.591111	1	-0.21648
ALK	4	0.10719	1	2	0.69738	0.850328	1	-0.20344
DNAJC6	4	0.10719	1	2	0.69426	0.849951	1	-0.086837
WNT5A	4	0.10719	1	2	0.49753	0.748115	2	-0.13603
TDRD12	4	0.10719	1	2	0.073879	0.355268	2	0.12841
C8orf86	4	0.10719	1	3	0.62556	0.811073	1	-0.30044
CLEC12A	4	0.10719	1	1	0.12309	0.470063	3	0.2929
NAA15	4	0.10719	1	2	0.85298	0.930065	0	-0.24173
IGF1R	4	0.10719	1	3	0.97482	0.997067	0	-0.24693
IL20	4	0.10719	1	2	0.3855	0.66633	2	-0.035821
OR4N4	4	0.10719	1	1	0.075502	0.357373	2	0.1848
CAPNS1	4	0.10719	1	3	0.80045	0.911087	1	-0.28607
HCFC1	4	0.10781	1	1	0.035707	0.271149	3	0.23779
RRP36	4	0.10781	1	3	0.9421	0.978951	0	-0.3478
BICD2	4	0.10781	1	3	0.22307	0.564269	1	-0.2867
PPIAL4C	4	0.10781	1	2	0.00030397	0.042965	2	0.28937
KRT73	4	0.10781	1	3	0.94757	0.981375	0	-0.24063
MED27	4	0.10781	1	1	0.80981	0.914144	1	0.097151
S1PR4	4	0.10822	1	3	0.97245	0.99569	0	-0.23293
COL5A1	4	0.10822	1	2	0.4763	0.733735	2	-0.056849
NCLN	4	0.10822	1	2	0.83284	0.921598	1	-0.085265
ANKRD55	4	0.10822	1	3	0.87946	0.941347	0	-0.30624
DOHH	4	0.10822	1	3	0.61825	0.804992	1	-0.14732
CEP57L1	4	0.11091	1	2	0.063476	0.345903	1	-0.22372
LOXL1	4	0.11091	1	2	0.71507	0.862884	1	-0.27562
SMTN	4	0.11091	1	3	0.69633	0.850328	1	-0.2799
POLR2I	4	0.11091	1	2	0.50092	0.748307	2	-0.044437
CCDC34	4	0.11426	1	2	0.27297	0.601332	1	-0.21614
SEMA6D	4	0.11426	1	3	0.713	0.861558	1	-0.25959
FAM127B	4	0.11426	1	1	0.13555	0.487524	3	0.30042
FAM178B	4	0.11468	1	2	0.22307	0.564269	1	-0.1851
CRB3	4	0.11468	1	3	0.9663	0.992309	0	-0.28588
ANKAR	4	0.11468	1	1	0.079116	0.366423	1	0.038917
CCDC8	4	0.11468	1	3	0.41306	0.686279	1	-0.25558
SPAG6	4	0.11468	1	2	0.46679	0.725325	2	-0.11957
VRTN	4	0.11468	1	2	0.84311	0.928354	0	-0.17441
P2RY13	4	0.11468	1	3	0.9842	1	0	-0.23341
C12orf73	4	0.11468	1	2	0.74538	0.881973	1	-0.21093
WDR27	4	0.11468	1	1	0.34019	0.63603	2	0.11748
GPR108	4	0.11468	1	3	0.90723	0.959032	0	-0.23541
IL17RC	4	0.11468	1	2	0.28021	0.605996	2	-0.013788
PTS	4	0.11468	1	3	0.32037	0.620114	1	-0.25247
C11orf65	4	0.11509	1	2	0.087471	0.395903	2	0.17552
TYROBP	4	0.11549	1	2	0.75269	0.88571	1	-0.065639
OCSTAMP	4	0.11549	1	1	0.57114	0.785431	1	0.011247
NOB1	4	0.11549	1	3	0.93816	0.976647	0	-0.2483
C2orf69	4	0.11592	1	2	0.75581	0.88571	1	-0.16959
CPZ	4	0.11592	1	3	0.87946	0.941347	0	-0.13649
TMEM242	4	0.11592	1	2	0.9038	0.957236	0	-0.13165
PNCK	4	0.11592	1	3	0.68699	0.844739	1	-0.21305
PEX11G	4	0.11592	1	3	0.92586	0.967794	0	-0.34879
CEACAM5	4	0.11718	1	1	0.26049	0.591111	3	0.1705
CA8	4	0.11718	1	3	0.52329	0.759975	1	-0.22886
COX5A	4	0.11718	1	3	0.86671	0.936765	0	-0.15741
MSANTD4	4	0.11718	1	3	0.68284	0.840278	1	-0.25369
PRICKLE2	4	0.11718	1	3	0.75475	0.88571	1	-0.30634
KCTD10	4	0.11718	1	3	0.64745	0.827216	1	-0.19596
SLC5A10	4	0.11718	1	3	0.53753	0.766018	1	-0.25592
COX7A2	4	0.11718	1	3	0.58427	0.789203	1	-0.28899
RPS6KA1	4	0.11718	1	3	0.22579	0.567975	1	-0.32552
RLIM	4	0.11718	1	3	0.80249	0.911191	1	-0.16062
NRTN	3	0.10432	1	2	0.92536	0.967794	0	-0.3414
LRRC34	4	0.11718	1	2	0.65681	0.828853	1	-0.16773
MRPL35	4	0.11758	1	1	0.018292	0.202182	3	0.75976
C1orf53	4	0.11758	1	3	0.97457	0.997019	0	-0.28906
BCL2	4	0.11758	1	3	0.94757	0.981375	0	-0.28182
CRELD2	4	0.11758	1	2	0.10358	0.416742	2	-0.032691
KRTAP25-1	4	0.11758	1	3	0.24689	0.587027	1	-0.40969
SIGLEC1	4	0.11758	1	2	0.57114	0.785431	1	-0.17174
ACTL6A	4	0.11758	1	1	0.11162	0.44265	2	0.23339
PPAP2C	4	0.11758	1	3	0.88589	0.94488	0	-0.22956
BRD3	4	0.11758	1	2	0.50092	0.748307	1	-0.20348
CAND1	4	0.11758	1	3	0.82767	0.921598	1	-0.26425
RFK	4	0.12023	1	3	0.9719	0.99529	0	-0.27643
RRAS2	4	0.12023	1	3	0.93248	0.972039	0	-0.22996
DCDC1	4	0.12023	1	2	0.4996	0.748307	2	-0.20444
LMTK3	4	0.12023	1	2	0.40077	0.675187	2	-0.058802
DDAH1	4	0.12023	1	1	0.26998	0.599266	2	0.17908
ASB5	4	0.12023	1	2	0.65786	0.828853	1	-0.25698
IFNA1	4	0.12023	1	1	0.36698	0.651644	1	0.096778
CDY2A	4	0.12023	1	3	0.82767	0.921598	1	-0.19754
KLHDC8A	4	0.12023	1	3	0.0428	0.311052	1	-0.22612
CGA	4	0.12023	1	1	0.22579	0.567975	3	0.20499
PTPN6	4	0.12023	1	3	0.34687	0.636172	1	-0.36853
CSH1	4	0.12023	1	2	0.074736	0.356537	2	0.11677
HMG20B	4	0.12023	1	2	0.45689	0.723406	1	-0.16998
RHOT2	4	0.12023	1	2	0.38377	0.664227	2	0.04755
ANKRD60	4	0.12023	1	2	0.071227	0.35375	2	-0.048595
PRDX6	4	0.12023	1	3	0.21293	0.551068	1	-0.37059
LY6G5B	4	0.12023	1	2	0.3038	0.619607	2	-0.046542
SAMD13	4	0.12023	1	2	0.80773	0.9135	1	-0.14784
NUP153	4	0.12023	1	2	0.45356	0.719424	2	-0.092619
TMEM63A	4	0.12063	1	2	0.86318	0.935762	0	-0.13698
CSRNP3	4	0.12127	1	3	0.31495	0.620114	1	-0.20219
HS6ST2	4	0.12127	1	2	0.9653	0.992307	0	-0.31681
FARP1	4	0.12127	1	2	0.26324	0.592038	2	-0.010964
DEFB110	4	0.12128	1	2	0.3518	0.641573	2	-0.07075
SDC3	4	0.12128	1	3	0.79627	0.909088	1	-0.1482
POLR2M	4	0.12388	1	3	0.51216	0.755961	1	-0.32777
MAPK3	4	0.12389	1	2	0.80351	0.911917	1	-0.11425
RASAL1	4	0.12654	1	2	0.25463	0.591111	1	-0.13813
ULBP3	4	0.12738	1	3	0.97273	0.995765	0	-0.21603
ARL4A	4	0.12738	1	1	0.047723	0.332769	2	0.37485
PPFIA3	4	0.12738	1	3	0.28143	0.605996	1	-0.1874
CBLL1	4	0.12738	1	2	0.015602	0.189299	2	0.0055987
ZNF799	4	0.12738	1	3	0.88107	0.942182	0	-0.38637
METTL25	4	0.12738	1	3	0.91563	0.961513	0	-0.22887
LRRC8B	4	0.12738	1	1	0.090938	0.400461	2	0.13043
OTOP2	4	0.12738	1	3	0.95919	0.988383	0	-0.30808
AGO4	4	0.12738	1	3	0.66823	0.832986	1	-0.19202
SLC34A1	4	0.12738	1	2	0.92927	0.969992	0	-0.13395
RFWD2	4	0.12738	1	2	0.82767	0.921598	1	-0.30235
SMCO4	4	0.12738	1	2	0.61718	0.804992	1	-0.17088
CSRNP2	4	0.12738	1	2	0.31566	0.620114	2	-0.2341
ENOSF1	4	0.12738	1	3	0.9253	0.967794	0	-0.32474
C6orf120	4	0.12738	1	3	0.53647	0.766018	1	-0.23468
RRAS	4	0.12738	1	2	0.87946	0.941347	0	-0.16367
SLC36A3	4	0.12738	1	1	0.15558	0.51183	3	0.26938
DNASE1L1	4	0.12738	1	1	0.0084338	0.158004	3	0.61101
HPSE2	4	0.12738	1	2	0.17719	0.531477	2	0.035652
DEFB126	4	0.12738	1	2	0.65575	0.828689	1	-0.1653
STAU2	4	0.12738	1	2	0.67239	0.836181	1	-0.13382
FREM3	4	0.12738	1	3	0.973	0.995831	0	-0.23607
OR8K3	4	0.12738	1	1	0.37035	0.655648	1	0.056957
CSRP1	4	0.12738	1	2	0.13728	0.488708	2	-0.038481
TMEM82	4	0.12738	1	2	0.79734	0.90937	1	-0.2047
KMT2C	4	0.12738	1	3	0.89432	0.950631	0	-0.18012
FAM124B	4	0.12738	1	2	0.79424	0.907512	1	-0.18659
NYAP2	4	0.12738	1	3	0.7786	0.898394	1	-0.308
SLC25A25	4	0.12738	1	3	0.2435	0.583424	1	-0.30399
TPO	4	0.12738	1	1	0.035707	0.271149	2	0.22122
CHD1L	4	0.12738	1	2	0.098204	0.412054	2	0.053187
NAPSA	4	0.12738	1	2	0.34019	0.63603	2	-0.0068358
RNASE10	4	0.12738	1	3	0.82767	0.921598	1	-0.16028
MED18	4	0.12738	1	2	0.51088	0.755915	1	-0.17221
MYO5A	4	0.12738	1	2	0.76306	0.889734	1	-0.17226
SLC43A3	4	0.12738	1	2	0.45923	0.724269	1	-0.17551
SEMA3D	4	0.12738	1	2	0.22579	0.567975	2	-0.0802
STRIP2	4	0.12738	1	3	0.67969	0.840278	1	-0.19465
ULK3	4	0.12799	1	1	0.87277	0.939165	0	-0.040812
SLC26A4	4	0.12841	1	3	0.9679	0.992499	0	-0.1984
ARSK	4	0.12841	1	3	0.77444	0.896962	1	-0.17952
OGT	4	0.12841	1	1	0.013544	0.173921	3	0.44349
NDUFB11	4	0.12841	1	2	0.54197	0.76975	2	-0.078971
OR4D10	4	0.12841	1	2	0.58427	0.789203	1	-0.23959
NEK8	4	0.12841	1	3	0.79108	0.905879	1	-0.2427
SLC7A6OS	4	0.12883	1	2	0.19138	0.531477	2	-0.013393
CPT1C	4	0.12883	1	2	0.2518	0.591111	2	-0.056073
SAMM50	4	0.12883	1	2	0.72227	0.866868	1	-0.17676
PKD2	4	0.12883	1	3	0.61406	0.804135	1	-0.25888
INVS	4	0.12883	1	2	0.51679	0.758807	2	-0.13983
LURAP1L	4	0.12883	1	2	0.32513	0.620833	1	-0.002181
THRSP	4	0.12883	1	3	0.77548	0.89752	1	-0.27965
PDCD2L	4	0.12883	1	3	0.34687	0.636172	1	-0.29665
CCDC85C	4	0.12883	1	2	0.88901	0.94623	0	-0.2699
NTN4	4	0.12883	1	3	0.60781	0.801443	1	-0.22653
ZNF276	4	0.12883	1	1	0.77342	0.896905	1	-0.021808
NRIP2	4	0.12883	1	3	0.9416	0.978754	0	-0.31823
FOXRED1	4	0.12883	1	1	0.52431	0.759975	2	0.097795
NFX1	4	0.12883	1	3	0.53858	0.766781	1	-0.23762
TRIM51	4	0.13144	1	2	0.43991	0.712837	2	-0.13788
ERV3-1	4	0.13144	1	3	0.85298	0.930065	0	-0.29529
GPR150	4	0.13144	1	3	0.84906	0.930065	0	-0.19948
C19orf38	4	0.13144	1	3	0.98591	1	0	-0.2373
MLN	4	0.13144	1	2	0.55331	0.77787	2	-0.10167
ZNF493	4	0.13144	1	3	0.93964	0.977607	0	-0.19565
SLC38A2	4	0.13144	1	3	0.93561	0.974493	0	-0.49276
IFITM10	4	0.13144	1	1	0.91808	0.962887	0	-0.057528
RIC3	4	0.13144	1	3	0.83899	0.926444	0	-0.15583
CDHR5	4	0.13144	1	1	0.43804	0.710649	2	0.16598
EMID1	4	0.13184	1	2	0.76202	0.888898	1	-0.29329
ALS2CR11	4	0.13184	1	2	0.1048	0.419893	2	0.1079
SUPT20H	4	0.13184	1	1	0.77136	0.895645	1	-0.053727
SPECC1	4	0.13184	1	2	0.76093	0.888323	1	-0.21341
CYP27A1	4	0.13184	1	3	0.96936	0.993263	0	-0.18762
ERICH6	4	0.13184	1	1	0.070697	0.35375	3	0.18788
POLR1C	4	0.13184	1	3	0.98111	1	0	-0.30132
ITPKC	4	0.13184	1	3	0.85859	0.932931	0	-0.19522
FBL	4	0.13184	1	3	0.95919	0.988383	0	-0.17658
UAP1L1	4	0.13184	1	2	0.69009	0.847626	1	-0.17065
MYO16	4	0.13184	1	3	0.94063	0.978167	0	-0.17124
USP50	4	0.13184	1	3	0.090607	0.400461	1	-0.18549
SOD3	4	0.13184	1	3	0.3005	0.619607	1	-0.27376
AP5B1	4	0.13184	1	1	0.49547	0.74676	2	0.064732
MFAP1	4	0.13185	1	1	0.089666	0.400461	1	-0.034632
MAFF	4	0.13185	1	3	0.7932	0.907287	1	-0.35218
DRD1	4	0.13185	1	3	0.71809	0.865233	1	-0.30023
STAT6	4	0.13185	1	1	0.097057	0.412054	2	0.1329
BASP1	4	0.13185	1	2	0.61406	0.804135	1	-0.14711
FAM25G	4	0.13185	1	1	0.0012294	0.062105	1	0.02586
PLIN5	4	0.13185	1	2	0.71507	0.862884	1	-0.089411
KLHL18	4	0.13185	1	3	0.58427	0.789203	1	-0.27282
MXRA5	4	0.13244	1	2	0.56888	0.783653	2	-0.1364
MRPL12	4	0.13244	1	3	0.97965	1	0	-0.26167
GNE	4	0.13244	1	3	0.58538	0.789203	1	-0.47788
PDPN	4	0.13244	1	3	0.97901	0.999922	0	-0.41889
FSIP1	4	0.13286	1	3	0.713	0.861558	1	-0.2326
CLCNKB	4	0.13286	1	2	0.90449	0.957608	0	-0.26836
IKZF1	4	0.13286	1	1	0.82868	0.921598	1	-0.1008
PEX2	4	0.13286	1	3	0.070697	0.35375	1	-0.18217
TSSC4	4	0.13286	1	2	0.79108	0.905879	1	-0.19992
BAIAP2L2	4	0.13286	1	3	0.56888	0.783653	1	-0.18399
CCNA1	4	0.13286	1	3	0.14213	0.49758	1	-0.34154
ACKR1	4	0.13286	1	3	0.88353	0.942944	0	-0.39651
RNF26	4	0.13286	1	2	0.092076	0.403751	1	-0.071881
KCNIP2	4	0.13286	1	2	0.23014	0.56814	1	-0.26316
EPHA5	4	0.13286	1	3	0.85859	0.932931	0	-0.27758
RBP7	4	0.13286	1	2	0.4735	0.732637	2	-0.10141
IFI16	4	0.13286	1	3	0.97457	0.997019	0	-0.1752
FKBP3	4	0.13286	1	2	0.2694	0.599266	1	-0.089247
GANC	4	0.13286	1	3	0.36278	0.650442	1	-0.22264
RIPPLY3	4	0.13286	1	2	0.013544	0.173921	2	0.083901
PHYHIP	4	0.13286	1	3	0.4502	0.718446	1	-0.15322
KRTAP29-1	4	0.13286	1	2	0.26324	0.592038	2	0.011178
SLC25A11	4	0.1333	1	3	0.66716	0.832986	1	-0.24946
NRBF2	4	0.1333	1	1	0.23728	0.575405	2	0.1475
FAM189A1	4	0.1333	1	3	0.067894	0.35375	1	-0.21525
IL2RB	4	0.1333	1	3	0.96465	0.991853	0	-0.24333
CCDC88A	4	0.1333	1	2	0.92586	0.967794	0	-0.078382
FAM69C	4	0.1333	1	2	0.74018	0.879589	1	-0.10993
SMARCD3	4	0.1333	1	3	0.84709	0.930065	0	-0.30908
ABCA7	4	0.13593	1	2	0.55554	0.778113	1	-0.30086
KRT24	4	0.13593	1	2	0.83284	0.921598	1	-0.13437
SLC5A9	4	0.13593	1	3	0.76618	0.891606	1	-0.38708
EFTUD2	4	0.13593	1	2	0.30909	0.619607	2	-0.063893
NUSAP1	4	0.13593	1	3	0.26999	0.599266	1	-0.25887
OR7A10	4	0.13593	1	1	0.55331	0.77787	2	0.022794
BLNK	4	0.13593	1	3	0.25591	0.591111	1	-0.20275
PPIH	4	0.13593	1	3	0.55661	0.778519	1	-0.21804
ZNF781	4	0.13593	1	1	0.56888	0.783653	2	0.088655
NT5C2	4	0.13593	1	3	0.62662	0.812284	1	-0.21887
BNIP1	4	0.13593	1	3	0.12616	0.470063	1	-0.23494
MSLN	4	0.13593	1	2	0.94799	0.98165	0	-0.17923
ZNF26	4	0.13593	1	3	0.68075	0.840278	1	-0.19884
DHRS9	4	0.13593	1	3	0.19656	0.535995	1	-0.13646
DRD3	4	0.13593	1	3	0.74327	0.880662	1	-0.24287
GNB3	4	0.13593	1	3	0.52641	0.760869	1	-0.19141
UGGT1	4	0.13593	1	1	0.37876	0.662425	1	0.078115
CHURC1-FNTB	4	0.13683	1	3	0.9253	0.967794	0	-0.39137
GPR82	4	0.13683	1	2	0.82971	0.921598	1	-0.19595
CTRC	4	0.13683	1	3	0.8819	0.942501	0	-0.17222
SEMA7A	4	0.13683	1	2	0.85298	0.930065	0	-0.2029
TRPC4	4	0.13683	1	2	0.35598	0.646395	2	-0.13924
ZNF195	4	0.13683	1	2	0.85298	0.930065	0	-0.22742
CBLN1	4	0.13683	1	3	0.64746	0.827216	1	-0.20548
BRD8	4	0.13683	1	2	0.88668	0.944895	0	-0.11094
OR4K1	4	0.13683	1	2	0.67862	0.840278	1	-0.30825
FAM221A	4	0.13683	1	2	0.77961	0.899069	1	-0.24771
GRHL3	4	0.13683	1	2	0.23728	0.575405	1	-0.07275
PPFIA4	4	0.13683	1	3	0.82138	0.921598	1	-0.14335
ZNF787	4	0.13683	1	2	0.50295	0.748307	2	-0.12028
MOBP	4	0.13683	1	2	0.6151	0.804135	1	-0.0857
ORAI1	4	0.13683	1	3	0.94346	0.980212	0	-0.20623
PLAUR	4	0.13683	1	3	0.017063	0.195284	1	-0.19938
NKD1	4	0.13683	1	1	0.49178	0.744953	2	0.17777
TAF1A	4	0.13683	1	2	0.64847	0.827216	1	-0.37127
FAIM3	4	0.13683	1	1	0.58862	0.789669	1	-0.058025
CCNE1	4	0.13683	1	2	0.11473	0.452731	2	-0.036484
NAP1L2	4	0.13683	1	2	0.76723	0.89213	1	-0.098028
SAMD9	4	0.13683	1	3	0.79108	0.905879	1	-0.20554
SLC25A39	4	0.13683	1	2	0.17772	0.531477	1	-0.18807
CDC34	4	0.13683	1	2	0.061943	0.345543	2	-0.0058497
TSEN34	4	0.13683	1	3	0.97627	0.997754	0	-0.34336
TRIM55	4	0.1374	1	3	0.92815	0.969345	0	-0.32752
CD209	4	0.1374	1	2	0.17367	0.531477	2	-0.13606
LTBR	4	0.1374	1	3	0.53082	0.761444	1	-0.31632
HES7	4	0.1374	1	2	0.39149	0.670391	2	-0.037054
LYPD2	4	0.1374	1	1	0.31101	0.619607	2	0.075583
MAP9	4	0.1374	1	3	0.66307	0.832172	1	-0.19378
FBXO38	4	0.1374	1	2	0.61406	0.804135	1	-0.094293
AKAP9	4	0.1374	1	2	0.31495	0.620114	2	-0.038209
OR7C2	4	0.1374	1	3	0.7984	0.90937	1	-0.19361
TIMM17B	4	0.1374	1	3	0.15361	0.51183	1	-0.19539
ARHGAP20	4	0.13796	1	2	0.95882	0.988372	0	-0.21876
ZNF415	4	0.13796	1	3	0.40077	0.675187	1	-0.20593
WISP1	4	0.13796	1	1	0.56664	0.783653	2	0.044451
PRR5L	4	0.13796	1	2	0.50963	0.755915	2	-0.083744
KRT38	4	0.13796	1	3	0.98622	1	0	-0.25491
CDSN	4	0.13796	1	3	0.80981	0.914144	1	-0.402
C14orf37	4	0.13796	1	1	0.65996	0.82994	1	-0.019251
DNAJA4	4	0.13796	1	1	0.58862	0.789669	2	0.082375
KRTAP19-5	4	0.13796	1	3	0.17019	0.531477	1	-0.32041
ISYNA1	4	0.13796	1	3	0.96058	0.989281	0	-0.31566
FAM24B	4	0.13796	1	1	0.60466	0.799768	1	0.082448
PGGT1B	4	0.13796	1	3	0.1377	0.488708	1	-0.22173
SOX17	4	0.13796	1	3	0.41061	0.684911	1	-0.15656
TUBA8	4	0.13796	1	3	0.65575	0.828689	1	-0.29711
GYPE	4	0.13796	1	2	0.6151	0.804135	1	-0.11714
TTC16	4	0.13796	1	2	0.80773	0.9135	1	-0.17084
RAP1A	4	0.13796	1	2	0.32107	0.620114	2	-0.034654
ODAM	4	0.13858	1	3	0.32037	0.620114	1	-0.19589
PDGFB	4	0.13858	1	3	0.085532	0.392847	1	-0.36416
KRTAP15-1	4	0.13858	1	3	0.68075	0.840278	1	-0.2324
THY1	4	0.13858	1	1	0.26324	0.592038	2	0.16187
ZNF645	4	0.13899	1	2	0.45356	0.719424	1	-0.12707
ARMC6	4	0.13899	1	2	0.85579	0.93172	0	-0.24412
SMC3	4	0.13899	1	2	0.74327	0.880662	1	-0.19863
IRF7	4	0.13899	1	2	0.29246	0.615298	2	-0.068973
PCDHA1	4	0.13899	1	2	0.64746	0.827216	1	-0.17195
NOL12	4	0.13899	1	3	0.94757	0.981375	0	-0.26414
PCDHA11	4	0.13942	1	1	0.17073	0.531477	3	0.16449
SYNJ1	4	0.13942	1	3	0.964	0.991442	0	-0.33651
HIST1H1C	4	0.13942	1	2	0.63284	0.816847	1	-0.25641
RUFY4	4	0.13942	1	2	0.3038	0.619607	1	-0.21488
PRDM8	4	0.13942	1	1	0.51679	0.758807	1	-0.014307
MBOAT7	4	0.13942	1	3	0.69216	0.849737	1	-0.32504
PSPH	4	0.13942	1	3	0.80773	0.9135	1	-0.19234
BRPF1	4	0.13942	1	2	0.65471	0.828689	1	-0.19828
COPS2	4	0.13942	1	3	0.40077	0.675187	1	-0.25565
SH2B2	4	0.13942	1	2	0.20061	0.53805	1	-0.18491
OR52N1	4	0.13942	1	2	0.22307	0.564269	1	-0.23573
NR4A1	4	0.13942	1	3	0.30517	0.619607	1	-0.315
CELA3B	4	0.13942	1	1	0.061312	0.345543	3	0.37577
XRRA1	4	0.13986	1	2	0.78484	0.901457	1	-0.32378
MAPK9	4	0.13986	1	2	0.52097	0.759975	2	-0.10475
SNAP29	4	0.13986	1	1	0.46584	0.725325	1	-0.096234
SEP15	4	0.13986	1	2	0.44294	0.713859	1	-0.18054
ZFP28	4	0.13986	1	3	0.76306	0.889734	1	-0.19926
CECR1	4	0.13986	1	3	0.37375	0.657758	1	-0.25439
TMEM88	4	0.13986	1	1	0.74327	0.880662	1	-0.066376
C1orf27	4	0.13986	1	2	0.32107	0.620114	2	-0.015378
CSTL1	4	0.13986	1	1	0.14664	0.504637	3	0.22055
ARID4A	4	0.13986	1	3	0.65266	0.828689	1	-0.33829
RNPEPL1	4	0.13986	1	3	0.49413	0.745371	1	-0.17182
SERINC1	4	0.13986	1	1	0.02446	0.221845	2	0.44869
PLA2G2A	4	0.13986	1	3	0.51679	0.758807	1	-0.18276
YBX1	4	0.13986	1	1	0.14664	0.504637	3	0.46449
CAPG	4	0.13986	1	3	0.87277	0.939165	0	-0.21127
FXYD3	4	0.13986	1	2	0.68284	0.840278	1	-0.06639
ERCC6L	4	0.13986	1	3	0.28206	0.605996	1	-0.3628
USP45	4	0.13986	1	2	0.31495	0.620114	2	0.023993
PRSS50	4	0.13986	1	2	0.086972	0.395334	2	0.054124
ZFAT	4	0.13986	1	3	0.67138	0.835841	1	-0.15489
MFNG	4	0.13986	1	1	0.04873	0.332769	3	0.28914
RD3L	4	0.13986	1	2	0.71711	0.864697	1	-0.24279
ZNF571	4	0.13986	1	3	0.9807	1	0	-0.25102
EIF4G3	4	0.13986	1	2	0.3005	0.619607	1	-0.2421
GNAT3	4	0.14028	1	2	0.089666	0.400461	2	0.075692
LEMD3	4	0.14028	1	1	0.6151	0.804135	1	0.037715
PGAM2	4	0.14028	1	2	0.58643	0.789203	2	-0.10569
POLRMT	4	0.14028	1	2	0.82138	0.921598	1	-0.012311
RBM7	4	0.14028	1	3	0.86671	0.936765	0	-0.2257
RGPD4	4	0.14028	1	1	0.12616	0.470063	2	0.056087
MTMR14	4	0.14089	1	1	0.15413	0.51183	3	0.21977
SFR1	4	0.14089	1	3	0.59409	0.792446	1	-0.3754
ARMT1	4	0.14089	1	1	0.58758	0.789203	2	0.059022
DSG3	4	0.14089	1	3	0.82868	0.921598	1	-0.21341
TMTC4	4	0.14089	1	2	0.92471	0.967794	0	-0.27769
HMGCLL1	4	0.14089	1	2	0.60466	0.799768	1	-0.28043
SPATS2	4	0.14089	1	3	0.75269	0.88571	1	-0.17185
PLAC8	4	0.14089	1	1	0.10146	0.414768	3	0.21824
VIPR2	4	0.14089	1	3	0.62662	0.812284	1	-0.28518
SYT5	4	0.14089	1	2	0.78484	0.901457	1	-0.23824
SLC7A1	4	0.14136	1	2	0.65786	0.828853	1	-0.17701
TINAGL1	4	0.14136	1	3	0.26393	0.592544	1	-0.204
COX6B2	4	0.14199	1	3	0.93248	0.972039	0	-0.17577
VSTM2B	4	0.14199	1	3	0.95622	0.986844	0	-0.21561
HMHA1	4	0.14199	1	3	0.98328	1	0	-0.1751
C11orf85	4	0.14199	1	2	0.095731	0.412054	2	-0.15042
RSG1	4	0.14199	1	3	0.7984	0.90937	1	-0.28489
OR8K5	4	0.14199	1	1	0.14213	0.49758	2	0.14872
TNRC18	4	0.14199	1	2	0.098204	0.412054	2	-0.073429
RMI2	4	0.14199	1	3	0.28143	0.605996	1	-0.16238
OTUD7B	4	0.14199	1	2	0.059668	0.345543	1	-0.20888
MTHFR	4	0.14199	1	3	0.88744	0.944919	0	-0.2892
ACKR3	4	0.14199	1	1	0.37035	0.655648	2	0.07552
PCDHB14	4	0.14247	1	3	0.30721	0.619607	1	-0.31174
LSP1	4	0.14247	1	2	0.78064	0.899623	1	-0.12114
DDX17	4	0.14247	1	2	0.88823	0.945609	0	-0.2539
RTKN2	4	0.14247	1	1	0.0048981	0.128391	3	0.62333
PRSS1	4	0.14247	1	3	0.37292	0.65737	1	-0.18931
DTX3L	4	0.14247	1	3	0.4996	0.748307	1	-0.17459
ZCCHC14	4	0.14247	1	1	0.19711	0.536304	1	-0.073977
COL5A3	4	0.14247	1	3	0.34094	0.636172	1	-0.21146
NDRG2	4	0.14247	1	3	0.58758	0.789203	1	-0.19344
LRTOMT	4	0.14247	1	3	0.61406	0.804135	1	-0.33383
BEST1	4	0.14247	1	1	0.45923	0.724269	2	0.1484
HBQ1	4	0.14247	1	2	0.30517	0.619607	2	-0.087408
SLC16A2	4	0.14247	1	2	0.48487	0.73992	1	-0.10982
DST	4	0.14247	1	1	0.25039	0.591111	3	0.26741
RPP25L	4	0.14247	1	3	0.51216	0.755961	1	-0.15853
SLAMF6	4	0.14294	1	1	0.80146	0.911087	1	-0.04773
RANBP2	4	0.14294	1	3	0.98328	1	0	-0.27398
BAHCC1	4	0.14294	1	1	0.62031	0.806102	1	-0.023963
GLIS2	4	0.14294	1	3	0.75581	0.88571	1	-0.24421
DLX6	4	0.14294	1	2	0.8819	0.942501	0	-0.15989
EFNB1	4	0.14294	1	3	0.97966	1	0	-0.23957
RANBP6	4	0.14294	1	3	0.53647	0.766018	1	-0.18943
PITX3	4	0.14342	1	2	0.3319	0.628429	2	0.045078
TPSAB1	4	0.14342	1	3	0.72014	0.866081	1	-0.18647
FGF12	4	0.14342	1	3	0.561	0.781194	1	-0.17088
KCNJ8	4	0.14342	1	2	0.46584	0.725325	2	0.020514
DAP	4	0.14342	1	3	0.74327	0.880662	1	-0.44491
OIT3	4	0.14389	1	3	0.88353	0.942944	0	-0.23942
CD38	4	0.14389	1	2	0.48391	0.73992	2	0.040421
NLGN2	4	0.14436	1	3	0.28332	0.605996	1	-0.21108
FAM151B	4	0.14436	1	1	0.35518	0.646227	2	0.28726
NDUFS2	4	0.14485	1	1	0.56441	0.783228	2	0.077794
CNP	4	0.14485	1	3	0.7078	0.857745	1	-0.28803
LIMD2	4	0.14485	1	2	0.42132	0.697307	2	-0.090716
PML	4	0.14485	1	1	0.84311	0.928354	0	0.0054294
ADH1A	4	0.14485	1	3	0.91047	0.960105	0	-0.30185
SCEL	4	0.14485	1	3	0.72014	0.866081	1	-0.27599
LMO3	4	0.14485	1	2	0.39739	0.673994	2	-0.11799
DMP1	4	0.14485	1	3	0.96597	0.992309	0	-0.20439
ATG13	4	0.14485	1	2	0.45115	0.718959	2	-0.19865
BIVM	4	0.14485	1	1	0.0038816	0.113555	3	0.58066
RPRM	4	0.14485	1	2	0.77342	0.896905	1	-0.23375
GNGT1	4	0.14535	1	3	0.9842	1	0	-0.27411
PCDHGA5	4	0.14535	1	2	0.74638	0.882469	1	-0.24784
ANKEF1	4	0.14535	1	1	0.2694	0.599266	1	-0.087372
TMEM14A	4	0.14535	1	3	0.97482	0.997067	0	-0.31387
DEFB127	4	0.14535	1	2	0.54422	0.771815	1	-0.23988
ZNF469	4	0.14636	1	3	0.70253	0.854508	1	-0.187
KRT10	4	0.14636	1	2	0.68284	0.840278	1	-0.076345
SPATA31C1	4	0.14636	1	3	0.81398	0.916764	1	-0.41154
SERP1	4	0.14636	1	1	0.4763	0.733735	1	0.026076
PTGS1	4	0.14636	1	3	0.30909	0.619607	1	-0.20619
POLG2	4	0.14685	1	3	0.32333	0.620833	1	-0.27474
PARP10	4	0.14733	1	1	0.22829	0.568041	3	0.19801
TRIM40	4	0.14733	1	2	0.72976	0.873152	1	-0.15426
RBMX	4	0.14733	1	2	0.46679	0.725325	1	-0.18843
ZNF382	4	0.14733	1	3	0.013206	0.173921	1	-0.18922
SH3TC2	4	0.14733	1	3	0.9842	1	0	-0.19426
EDC3	4	0.14733	1	2	0.6516	0.828464	1	-0.19879
NCOA3	4	0.14733	1	2	0.61928	0.805674	1	-0.14871
GPSM3	4	0.14733	1	3	0.67239	0.836181	1	-0.20956
GOLGA5	4	0.14733	1	3	0.91685	0.962171	0	-0.17809
LTA4H	4	0.15031	1	2	0.82971	0.921598	1	-0.18065
C2orf40	4	0.15031	1	2	0.58644	0.789203	2	-0.047793
ERICH4	4	0.15031	1	2	0.087976	0.395903	2	0.064968
ZNF419	4	0.15031	1	2	0.65575	0.828689	1	-0.10019
TPM2	4	0.15031	1	2	0.31964	0.620114	1	-0.2331
BSPH1	4	0.15031	1	3	0.61614	0.804135	1	-0.32975
TBC1D21	4	0.15031	1	2	0.59936	0.796132	2	-0.16617
OXGR1	4	0.15031	1	3	0.92048	0.964725	0	-0.33568
RPGRIP1L	4	0.15031	1	3	0.9253	0.967794	0	-0.38698
HIST1H2BH	4	0.15031	1	1	0.098204	0.412054	2	0.046852
H2AFX	4	0.15031	1	2	0.27297	0.601332	1	-0.24144
MAN2B2	4	0.15031	1	2	0.49079	0.744274	1	-0.12024
SCRT2	4	0.15031	1	2	0.043821	0.311052	2	-0.10856
SLC22A24	4	0.15031	1	2	0.37121	0.656205	2	-0.018108
C6orf10	4	0.15031	1	3	0.84709	0.930065	0	-0.19962
STK24	4	0.15031	1	3	0.72118	0.866868	1	-0.28559
ADRA2A	4	0.15031	1	1	0.20653	0.54323	2	0.15153
SHE	4	0.15031	1	3	0.27436	0.601392	1	-0.23256
NOSIP	4	0.15031	1	2	0.61825	0.804992	1	-0.062641
LRRC59	4	0.15031	1	3	0.65266	0.828689	1	-0.12861
ALG5	4	0.15031	1	2	0.78589	0.902449	1	-0.12607
SSR2	4	0.15031	1	3	0.85859	0.932931	0	-0.31931
TSPAN17	4	0.15031	1	2	0.89588	0.951559	0	-0.22022
COL6A2	4	0.15079	1	3	0.15271	0.51183	1	-0.19826
XAF1	4	0.15079	1	1	0.24069	0.578757	1	-0.024817
LAMTOR3	4	0.15079	1	3	0.97627	0.997754	0	-0.29127
HERC6	4	0.15079	1	3	0.69738	0.850328	1	-0.22836
STK26	4	0.15079	1	3	0.93613	0.974896	0	-0.18356
PPM1E	4	0.15079	1	3	0.65888	0.828853	1	-0.29886
UQCRC1	4	0.15079	1	2	0.48779	0.741176	1	-0.12253
CNTFR	4	0.15079	1	3	0.56888	0.783653	1	-0.17009
NSG1	4	0.15079	1	2	0.71711	0.864697	1	-0.32235
IFRD1	4	0.15079	1	2	0.73914	0.878841	1	-0.10954
IYD	4	0.15079	1	3	0.31168	0.619607	1	-0.2115
COLEC12	4	0.15079	1	2	0.055519	0.345543	1	-0.12922
ILF3	4	0.15079	1	2	0.37292	0.65737	2	-0.08777
MS4A15	4	0.15079	1	2	0.062831	0.345543	2	0.096676
CCL3L3	4	0.15079	1	3	0.96936	0.993263	0	-0.34938
LYRM9	4	0.15079	1	2	0.81925	0.921092	1	-0.21493
C11orf42	4	0.15079	1	3	0.7078	0.857745	1	-0.30541
PDGFRL	4	0.15138	1	2	0.17367	0.531477	2	-0.025557
ITGAX	4	0.15138	1	3	0.84809	0.930065	0	-0.18053
RET	4	0.15138	1	1	0.15908	0.518574	3	0.18186
C17orf49	4	0.15138	1	3	0.37624	0.660332	1	-0.23057
NBPF3	4	0.15138	1	1	0.61614	0.804135	1	-0.050817
PLAC8L1	4	0.15138	1	2	0.80146	0.911087	1	-0.17215
DIEXF	4	0.15138	1	2	0.76618	0.891606	1	-0.20737
ARHGEF19	4	0.15138	1	3	0.86318	0.935762	0	-0.19249
FBXO44	4	0.15138	1	3	0.17367	0.531477	1	-0.24566
TRIM77	4	0.15138	1	2	0.63284	0.816847	1	-0.30436
TIMP3	4	0.15138	1	2	0.64015	0.821838	1	-0.058782
SLC16A12	4	0.15189	1	1	0.013544	0.173921	3	0.38691
AMELY	4	0.15189	1	3	0.96597	0.992309	0	-0.21598
HIPK2	4	0.15249	1	2	0.33859	0.634894	2	0.075769
MAP4	4	0.15249	1	1	0.054986	0.345543	3	0.47241
DCST1	4	0.15249	1	2	0.43231	0.705773	1	-0.11418
ZNF600	4	0.15249	1	3	0.74223	0.880662	1	-0.29722
OR10K2	4	0.15249	1	2	0.713	0.861558	1	-0.011744
CPNE4	4	0.15249	1	3	0.79108	0.905879	1	-0.17023
OR5L1	4	0.15249	1	2	0.68075	0.840278	1	-0.13421
TMEM147	4	0.15249	1	2	0.92168	0.96567	0	-0.1015
NKX2-2	4	0.15298	1	3	0.69426	0.849951	1	-0.18978
INO80	4	0.15298	1	3	0.042799	0.311052	1	-0.21954
SELENBP1	4	0.15299	1	2	0.15413	0.51183	2	0.038149
FGF3	4	0.15299	1	3	0.83284	0.921598	1	-0.1382
PGS1	4	0.15602	1	3	0.44294	0.713859	1	-0.21187
GPLD1	4	0.15602	1	1	0.66513	0.832172	1	0.04009
OVCH2	4	0.15602	1	3	0.95659	0.986863	0	-0.20691
EXOC5	4	0.15602	1	2	0.46393	0.725325	1	-0.1401
WSCD2	4	0.15602	1	1	0.24473	0.58426	2	0.22858
WWOX	4	0.15602	1	3	0.87946	0.941347	0	-0.31166
FAM199X	4	0.15602	1	2	0.15413	0.51183	2	-0.023847
UBTF	4	0.15602	1	3	0.91622	0.961717	0	-0.17964
TMX2	4	0.15602	1	2	0.62766	0.813254	1	-0.1638
APCDD1	4	0.15602	1	3	0.70048	0.853195	1	-0.22039
GOLGA8M	4	0.15602	1	3	0.9653	0.992307	0	-0.15089
GCAT	4	0.15602	1	2	0.96694	0.992309	0	-0.10996
RBL2	4	0.15602	1	2	0.38048	0.663216	2	-0.099177
PCDH15	4	0.15602	1	2	0.65057	0.827216	1	-0.20561
GRK5	4	0.15602	1	3	0.40822	0.682445	1	-0.13375
SMIM3	4	0.15652	1	2	0.46915	0.727995	2	0.046054
HSD17B11	4	0.15652	1	3	0.78484	0.901457	1	-0.24247
FBXO27	4	0.15652	1	2	0.92351	0.966799	0	-0.11666
PCP4	4	0.15652	1	3	0.46253	0.725325	1	-0.19927
UGT2B7	4	0.15652	1	3	0.34529	0.636172	1	-0.20658
KCNQ1	4	0.15652	1	2	0.52868	0.761444	2	-0.044422
CARM1	4	0.15652	1	2	0.7786	0.898394	1	-0.096338
CFC1B	4	0.15652	1	3	0.3005	0.619607	1	-0.26078
RPS6	4	0.15652	1	2	0.11786	0.462899	2	-0.076881
C11orf94	4	0.15652	1	3	0.85298	0.930065	0	-0.13757
ZNF607	4	0.15652	1	2	0.50092	0.748307	1	-0.18404
MDGA2	4	0.15652	1	2	0.74744	0.882469	1	-0.28984
CAPN6	4	0.15652	1	2	0.36444	0.650769	2	0.01887
MAP3K6	4	0.15652	1	2	0.94757	0.981375	0	-0.28059
SLC45A3	4	0.15652	1	2	0.91047	0.960105	0	-0.19079
ATP8B1	4	0.15652	1	2	0.94013	0.978064	0	-0.23144
TM9SF4	4	0.15652	1	2	0.93561	0.974493	0	-0.26626
OPALIN	4	0.15652	1	3	0.82971	0.921598	1	-0.28952
ANKRD36	4	0.15652	1	3	0.70361	0.854863	1	-0.19423
MDH2	4	0.15652	1	1	0.3992	0.674827	2	0.022215
NLRP8	4	0.15652	1	2	0.38809	0.666637	2	0.0070862
GALE	4	0.15652	1	2	0.46679	0.725325	2	-0.16152
P4HB	4	0.15755	1	3	0.63076	0.815848	1	-0.3942
SFTA3	4	0.15755	1	2	0.93456	0.973788	0	-0.24739
MECOM	4	0.15755	1	1	0.095731	0.412054	3	0.35875
ARX	4	0.15755	1	2	0.43991	0.712837	1	-0.14057
ZDHHC20	4	0.15755	1	3	0.28332	0.605996	1	-0.18649
ATG4A	4	0.15755	1	2	0.95507	0.985816	0	-0.17109
CLEC1A	4	0.15755	1	2	0.64745	0.827216	1	-0.18533
SYNGR4	4	0.15755	1	1	0.34687	0.636172	1	0.0096946
SEPT5	4	0.15755	1	3	0.64643	0.827216	1	-0.22476
SLC22A13	4	0.15755	1	3	0.63388	0.817748	1	-0.34372
ADRBK1	4	0.15755	1	2	0.00097328	0.056288	2	0.17718
RAD51D	4	0.15755	1	3	0.87946	0.941347	0	-0.29579
SNRPA	4	0.16009	1	3	0.77136	0.895645	1	-0.21414
CCDC67	4	0.16009	1	3	0.73288	0.875584	1	-0.31547
P2RY10	4	0.16009	1	3	0.61091	0.803213	1	-0.23878
MYOM1	4	0.16009	1	2	0.33529	0.631754	1	-0.21054
UBR3	4	0.16009	1	2	0.33267	0.629076	2	-0.12542
C16orf91	4	0.16009	1	1	0.36867	0.653681	2	0.15539
NLRP1	4	0.16009	1	3	0.80563	0.9135	1	-0.27605
ADAMTS12	4	0.16009	1	1	0.92048	0.964725	0	0.0077601
MAPK1	4	0.16009	1	2	0.7078	0.857745	1	-0.1366
HIST2H2AA4	3	0.14087	1	2	0.010583	0.166643	1	-3.0747
UNC45A	4	0.1606	1	2	0.72332	0.867485	1	-0.22642
ACTB	4	0.1606	1	1	0.19249	0.531477	2	0.088721
NTN1	4	0.1606	1	3	0.95919	0.988383	0	-0.26187
GLO1	4	0.1606	1	2	0.69738	0.850328	1	-0.22014
TRIM54	4	0.1606	1	3	0.56328	0.782904	1	-0.20074
C6orf141	4	0.1606	1	2	0.79734	0.90937	1	-0.19682
CCDC114	4	0.1617	1	2	0.85859	0.932931	0	-0.2875
ANXA6	4	0.1617	1	2	0.58427	0.789203	2	-0.10803
LRRC17	4	0.1617	1	2	0.45833	0.724269	2	-0.0020065
ATP5G1	4	0.1617	1	3	0.019985	0.210329	1	-0.30165
IFNA5	4	0.1617	1	3	0.28591	0.605996	1	-0.36586
FOXI1	4	0.1617	1	2	0.86671	0.936765	0	-0.18709
BMP1	4	0.16476	1	3	0.82559	0.921598	1	-0.23267
RAB12	4	0.16476	1	1	0.19138	0.531477	3	0.25173
ZNF676	4	0.16476	1	3	0.44533	0.713859	1	-0.31142
FAM136A	4	0.16476	1	3	0.20936	0.548552	1	-0.19499
TAS2R40	4	0.16476	1	3	0.49547	0.74676	1	-0.34977
FAM181A	4	0.16476	1	2	0.05989	0.345543	2	0.056648
CACNA1C	4	0.16534	1	3	0.98111	1	0	-0.26923
DPPA4	4	0.16534	1	2	0.64121	0.822934	1	-0.13583
LDHB	4	0.16534	1	1	0.82868	0.921598	1	-0.0080182
MEF2C	4	0.16534	1	3	0.61406	0.804135	1	-0.24692
HSD17B6	4	0.16534	1	2	0.41061	0.684911	1	-0.22609
ZNF48	4	0.16534	1	3	0.38048	0.663216	1	-0.23989
MPLKIP	4	0.16583	1	2	0.32851	0.625555	2	-0.094438
ACSF2	4	0.16583	1	1	0.2593	0.591111	3	0.1592
IRF9	4	0.16583	1	3	0.86935	0.936842	0	-0.30777
PAK4	4	0.16583	1	3	0.94757	0.981375	0	-0.26274
TNNI1	4	0.16583	1	1	0.5465	0.772445	2	0.13555
PEBP1	4	0.16583	1	2	0.3319	0.628429	2	-0.048758
C19orf40	4	0.16583	1	3	0.92815	0.969345	0	-0.1344
GP1BB	4	0.16583	1	2	0.94063	0.978167	0	-0.21968
SIX5	4	0.16583	1	2	0.42956	0.705514	1	-0.089208
NR3C1	4	0.16583	1	2	0.95136	0.983042	0	-0.27627
CD46	4	0.16583	1	2	0.58324	0.789203	1	-0.20374
ZBTB9	4	0.16583	1	2	0.89949	0.953668	0	-0.13039
NXF5	4	0.16583	1	2	0.36698	0.651644	1	-0.15269
APOC4	4	0.16583	1	2	0.91622	0.961717	0	-0.19219
TCEA3	4	0.16583	1	3	0.69738	0.850328	1	-0.31496
NELFE	4	0.16583	1	2	0.72227	0.866868	1	-0.31521
SNX29	4	0.16583	1	1	0.73706	0.878028	1	0.015487
AKAP12	4	0.16583	1	3	0.40077	0.675187	1	-0.17368
TPTE2	4	0.16634	1	3	0.7984	0.90937	1	-0.21429
SLC50A1	4	0.16634	1	2	0.13011	0.477411	1	-0.14932
NDP	4	0.16634	1	2	0.070697	0.35375	2	-0.025749
PARP6	4	0.16634	1	1	0.17169	0.531477	3	0.24586
PPL	4	0.16687	1	2	0.74744	0.882469	1	-0.39014
ITGA3	4	0.16687	1	2	0.41306	0.686279	2	-0.056876
MCM8	4	0.16687	1	3	0.90517	0.958005	0	-0.16381
GLTSCR1	4	0.16687	1	3	0.94619	0.98126	0	-0.28087
CBY3	4	0.16934	1	3	0.78064	0.899623	1	-0.23817
CCDC64	4	0.16934	1	3	0.90723	0.959032	0	-0.17993
ZNF736	4	0.16934	1	3	0.87946	0.941347	0	-0.31322
KIFAP3	4	0.16986	1	1	0.039388	0.294941	3	0.28388
INCA1	4	0.16986	1	3	0.44294	0.713859	1	-0.26643
ZNF573	4	0.16986	1	2	0.33529	0.631754	2	-0.072307
ARMCX5	4	0.16986	1	2	0.85101	0.930065	0	-0.034007
SEPT6	4	0.16986	1	2	0.55772	0.778519	2	-0.0089573
DEFB119	4	0.16986	1	3	0.75888	0.887609	1	-0.21417
KIAA0232	4	0.17039	1	3	0.87946	0.941347	0	-0.14343
C1GALT1C1L	4	0.17039	1	2	0.85101	0.930065	0	-0.11056
RRNAD1	4	0.17039	1	3	0.77444	0.896962	1	-0.27435
ANKLE1	4	0.17039	1	2	0.83284	0.921598	1	-0.10745
UBXN2A	4	0.17039	1	3	0.63696	0.819218	1	-0.20348
TRIM44	4	0.17039	1	3	0.87361	0.93981	0	-0.27962
NDUFA12	4	0.17039	1	3	0.62556	0.811073	1	-0.2136
SYT7	4	0.17039	1	2	0.90585	0.958409	0	-0.25815
SLC6A11	4	0.17039	1	1	0.26324	0.592038	2	0.28844
DDTL	4	0.17039	1	3	0.60882	0.801443	1	-0.27035
FES	4	0.17039	1	2	0.44533	0.713859	2	-0.18721
IFNL1	4	0.17039	1	1	0.54536	0.772013	2	0.06718
TENM4	4	0.17039	1	3	0.34687	0.636172	1	-0.28555
LARP6	4	0.17039	1	2	0.46679	0.725325	2	-0.016999
LRPAP1	4	0.17039	1	3	0.66716	0.832986	1	-0.30935
SRD5A3	4	0.17039	1	2	0.73914	0.878841	1	-0.14451
BCL2L12	4	0.17039	1	2	0.38377	0.664227	1	-0.083399
CHRD	4	0.17039	1	3	0.94667	0.981375	0	-0.14069
PLCL2	4	0.17039	1	3	0.23014	0.56814	1	-0.19171
MAGOH	4	0.17039	1	1	0.014243	0.178291	2	0.27221
CHGA	4	0.17039	1	2	0.24689	0.587027	2	0.003032
COG1	4	0.17039	1	2	0.3005	0.619607	1	-0.17796
XPR1	4	0.17039	1	1	0.22249	0.564269	2	0.074432
YIPF1	4	0.17096	1	3	0.29246	0.615298	1	-0.21106
ABRACL	4	0.17096	1	2	0.1852	0.531477	2	0.018047
KERA	4	0.17096	1	2	0.47494	0.733735	2	-0.13504
HIGD1B	4	0.17096	1	2	0.3992	0.674827	1	-0.16385
IQCA1L	4	0.1715	1	2	0.74223	0.880662	1	-0.15542
ZNF556	4	0.1715	1	1	0.17824	0.531477	2	0.26032
SOX8	4	0.17205	1	1	0.61091	0.803213	1	-0.028247
EPB41L3	4	0.17205	1	3	0.85101	0.930065	0	-0.18611
ANKS1B	4	0.17205	1	2	0.68284	0.840278	1	-0.12972
ZNF284	4	0.17205	1	3	0.68596	0.843784	1	-0.33841
NDUFB1	4	0.17205	1	1	0.46679	0.725325	2	0.052339
MAGT1	4	0.17205	1	2	0.070697	0.35375	2	-0.083944
GRIK5	4	0.17205	1	1	0.82767	0.921598	1	0.022707
OR52B2	4	0.17205	1	3	0.60466	0.799768	1	-0.24721
SDCBP2	4	0.17267	1	3	0.60781	0.801443	1	-0.16724
EPHB3	4	0.17267	1	2	0.28143	0.605996	2	0.12402
FARSA	4	0.17267	1	1	0.46584	0.725325	1	0.10025
ANKRD7	4	0.17328	1	3	0.9253	0.967794	0	-0.15739
VMAC	4	0.17328	1	3	0.47956	0.736599	1	-0.22395
NXN	4	0.17328	1	3	0.96597	0.992309	0	-0.20598
LAMA1	4	0.17328	1	3	0.94713	0.981375	0	-0.53203
TMEM80	4	0.17328	1	1	0.48682	0.740168	2	0.086612
RBPJ	4	0.17382	1	3	0.58969	0.790467	1	-0.39704
BCL2L15	4	0.17382	1	2	0.74327	0.880662	1	-0.1195
RUSC2	4	0.17382	1	3	0.66513	0.832172	1	-0.1576
EARS2	4	0.17382	1	3	0.66716	0.832986	1	-0.17913
SIRPD	4	0.17382	1	3	0.61825	0.804992	1	-0.23343
C8B	4	0.17382	1	2	0.38377	0.664227	1	-0.13753
BACH1	4	0.17382	1	2	0.84311	0.928354	0	-0.12964
TSPAN1	4	0.17382	1	2	0.72014	0.866081	1	-0.31626
PDE1A	4	0.17382	1	2	0.87946	0.941347	0	-0.21807
OXLD1	4	0.17382	1	2	0.62868	0.814292	1	-0.42529
SCGB1D2	4	0.17382	1	1	0.46679	0.725325	2	-0.023676
IL10RB	4	0.17382	1	3	0.84311	0.928354	0	-0.18257
HERC3	4	0.17382	1	2	0.17073	0.531477	2	0.05963
SLC4A9	4	0.17437	1	2	0.66823	0.832986	1	-0.077189
GLCE	4	0.17437	1	1	0.15413	0.51183	3	0.24783
IER3	4	0.17437	1	1	0.059668	0.345543	3	0.26917
PPP1R16A	4	0.17437	1	3	0.74327	0.880662	1	-0.099664
KIF6	4	0.17682	1	2	0.023662	0.219656	2	0.091538
GMDS	4	0.17741	1	3	0.85101	0.930065	0	-0.21933
RUSC1	4	0.17741	1	2	0.30721	0.619607	2	0.029071
DEDD2	4	0.17741	1	2	0.13011	0.477411	1	-0.29306
MED4	4	0.17741	1	2	0.27297	0.601332	2	-0.19667
STYXL1	4	0.17741	1	1	0.87277	0.939165	0	-0.0060514
GKAP1	4	0.17741	1	2	0.3319	0.628429	1	-0.21467
ZNF705E	4	0.17793	1	2	0.72332	0.867485	1	-0.16349
CYP7A1	4	0.17793	1	3	0.58324	0.789203	1	-0.24527
ZFP37	4	0.17793	1	1	0.74327	0.880662	1	0.0034321
GABRA2	4	0.17793	1	3	0.68284	0.840278	1	-0.23513
FBXO30	4	0.17793	1	2	0.071227	0.35375	2	-0.023676
CDKL3	4	0.17793	1	1	0.58758	0.789203	1	-0.1484
TAF3	4	0.17793	1	2	0.82971	0.921598	1	-0.13666
IRS2	4	0.17793	1	2	0.26115	0.591111	2	0.044689
OR12D3	4	0.17793	1	2	0.65575	0.828689	1	-0.28536
CBX5	4	0.17846	1	1	0.89949	0.953668	0	-0.064493
RANBP9	4	0.17846	1	2	0.65057	0.827216	1	-0.39143
SPANXN2	4	0.17846	1	1	0.30185	0.619607	2	0.083038
EHD1	4	0.17846	1	3	0.15558	0.51183	1	-0.34019
GSC	4	0.17846	1	3	0.97273	0.995765	0	-0.16321
ZNF157	3	0.15832	1	2	0.86267	0.935762	0	-0.21457
ST8SIA3	4	0.17846	1	2	0.52536	0.759975	1	-0.13944
C4orf19	4	0.17846	1	3	0.51341	0.757227	1	-0.12159
NEIL2	4	0.17846	1	1	0.19138	0.531477	2	0.23901
CREBZF	4	0.17846	1	2	0.53082	0.761444	2	-0.11349
PGLYRP3	4	0.17846	1	3	0.12167	0.4698	1	-0.15135
MARCH6	3	0.15832	1	1	0.2802	0.605996	2	0.22186
ZNF287	4	0.17846	1	2	0.26324	0.592038	1	-0.087307
FGF8	4	0.17846	1	2	0.31495	0.620114	2	-0.030128
SPAG11A	4	0.17846	1	1	0.048067	0.332769	2	0.30848
TNFRSF10C	4	0.17954	1	2	0.3065	0.619607	2	-0.0079409
USP21	4	0.17954	1	2	0.67652	0.839052	1	-0.25679
ADARB1	4	0.17954	1	2	0.65681	0.828853	1	-0.18544
C16orf87	4	0.17954	1	3	0.92927	0.969992	0	-0.16441
ZSCAN30	4	0.17954	1	1	0.049601	0.332769	3	0.3255
TMEM61	4	0.17954	1	3	0.52223	0.759975	1	-0.22115
DGKK	4	0.17954	1	1	0.015788	0.189299	3	0.6695
MPG	4	0.17954	1	3	0.87946	0.941347	0	-0.18998
KRT72	4	0.17954	1	2	0.40077	0.675187	1	-0.16472
LIPT1	4	0.17954	1	1	0.011861	0.170511	3	0.20634
RPH3AL	4	0.17954	1	2	0.85101	0.930065	0	-0.097425
C17orf112	4	0.17954	1	3	0.79007	0.905879	1	-0.13194
PHF11	4	0.17954	1	3	0.80981	0.914144	1	-0.18286
DLL1	4	0.17954	1	1	0.46775	0.726571	1	0.054264
SLC4A4	4	0.17954	1	3	0.75581	0.88571	1	-0.15522
C1orf141	4	0.17954	1	3	0.69738	0.850328	1	-0.23438
PRKX	4	0.17954	1	3	0.30581	0.619607	1	-0.19197
ZNF662	4	0.17954	1	3	0.93038	0.97026	0	-0.23333
LFNG	4	0.17954	1	3	0.70361	0.854863	1	-0.14576
DNAJC15	4	0.17954	1	1	0.33453	0.631754	2	0.061275
ASPDH	4	0.17954	1	2	0.93037	0.97026	0	-0.20526
TAS2R5	4	0.17954	1	2	0.89949	0.953668	0	-0.13886
CRABP1	4	0.17954	1	2	0.096257	0.412054	1	-0.18039
WDR36	4	0.17954	1	1	0.36102	0.650248	2	0.14102
FBXW12	4	0.17954	1	3	0.84906	0.930065	0	-0.31892
FCF1	4	0.17954	1	2	0.66513	0.832172	1	-0.099265
PLIN4	4	0.18011	1	1	0.27117	0.600444	2	0.15838
RALGPS1	4	0.18011	1	2	0.51088	0.755915	2	-0.20552
NDUFS1	4	0.18011	1	1	0.63492	0.818055	1	0.11491
FAP	4	0.18011	1	3	0.92586	0.967794	0	-0.22182
PHOX2A	4	0.18067	1	3	0.97901	0.999922	0	-0.12029
GRTP1	4	0.18126	1	1	0.088488	0.397836	2	0.030992
PAM16	4	0.18126	1	3	0.3992	0.674827	1	-0.29143
ZNRF1	4	0.18126	1	2	0.58109	0.789203	1	-0.14366
TP53TG3C	4	0.18181	1	2	0.45689	0.723406	1	-0.27168
GDF10	4	0.18181	1	3	0.050522	0.333323	1	-0.17174
SCN11A	4	0.18181	1	1	0.58862	0.789669	1	-0.026258
NDN	4	0.18181	1	3	0.76093	0.888323	1	-0.21689
GMIP	4	0.18181	1	3	0.58538	0.789203	1	-0.19198
SERGEF	4	0.18181	1	3	0.96729	0.992499	0	-0.15674
PDCD2	4	0.18181	1	2	0.29788	0.619607	1	-0.1869
RAB11FIP1	4	0.18181	1	3	0.7786	0.898394	1	-0.12493
ENPP6	4	0.18181	1	2	0.37624	0.660332	2	-0.14581
C9orf91	4	0.18181	1	1	0.0042334	0.118461	3	0.43342
CA9	4	0.18241	1	1	0.12436	0.470063	2	0.12973
DDX18	4	0.18241	1	2	0.38377	0.664227	1	-0.0058153
GGT5	4	0.18241	1	3	0.97877	0.999922	0	-0.45057
OR6N1	4	0.18241	1	3	0.688	0.845766	1	-0.16041
MARVELD1	4	0.18241	1	3	0.34687	0.636172	1	-0.14923
SPNS3	4	0.18241	1	2	0.87946	0.941347	0	-0.20128
NUDT14	4	0.18241	1	1	0.28591	0.605996	1	-0.043671
SUN2	4	0.18241	1	2	0.86408	0.936059	0	-0.20927
MGAT4D	4	0.18241	1	1	0.72545	0.868527	1	-0.014374
LGMN	4	0.18241	1	3	0.62031	0.806102	1	-0.15848
YPEL5	4	0.18362	1	3	0.63802	0.819763	1	-0.18136
ZNF34	4	0.18362	1	1	0.27237	0.601332	1	-0.084009
SLC46A1	4	0.18424	1	2	0.53647	0.766018	1	-0.17587
OR51G1	4	0.18424	1	2	0.44533	0.713859	1	-0.2492
ST8SIA6	4	0.18424	1	2	0.66823	0.832986	1	-0.14042
CIRH1A	4	0.18424	1	1	0.28021	0.605996	2	0.17621
GSE1	4	0.18424	1	3	0.65368	0.828689	1	-0.24026
CASP3	4	0.18424	1	3	0.75581	0.88571	1	-0.24136
C5orf38	4	0.18605	1	2	0.37375	0.657758	2	-0.080225
GDF7	4	0.18605	1	1	0.55661	0.778519	1	-0.068649
SLIT2	4	0.18605	1	2	0.83072	0.921598	1	-0.090653
ZBTB14	4	0.18605	1	2	0.2853	0.605996	2	-0.039115
FCN2	4	0.18605	1	1	0.27959	0.605996	2	0.097206
NEUROD6	4	0.18605	1	2	0.12094	0.4698	2	0.0093891
DUSP8	4	0.18605	1	3	0.29111	0.615122	1	-0.24252
AGL	4	0.18605	1	3	0.37292	0.65737	1	-0.16819
FCRL3	4	0.18605	1	1	0.55331	0.77787	1	-0.029351
CNN2	4	0.18605	1	3	0.071484	0.35375	1	-0.17411
MYL6	4	0.18605	1	2	0.34687	0.636172	2	-0.0080843
C7orf73	4	0.18605	1	1	0.14624	0.504637	3	0.21667
AMACR	4	0.18605	1	3	0.97922	0.99993	0	-0.14604
RAB9A	4	0.18605	1	3	0.28271	0.605996	1	-0.22435
PPA2	4	0.18844	1	2	0.29716	0.619607	2	-0.024172
TMEM53	4	0.18844	1	1	0.29788	0.619607	2	0.27397
IL2RA	4	0.18844	1	3	0.82244	0.921598	1	-0.2408
MED28	4	0.18844	1	3	0.19362	0.531477	1	-0.35998
SPERT	4	0.18844	1	3	0.93916	0.977265	0	-0.27711
PRX	4	0.18844	1	1	0.30909	0.619607	1	-0.095926
IL18R1	4	0.18844	1	3	0.86761	0.936765	0	-0.21183
SOX21	4	0.18844	1	2	0.713	0.861558	1	-0.14206
PDHA2	4	0.18844	1	2	0.3319	0.628429	2	-0.016512
PALM2-AKAP2	4	0.18845	1	3	0.23205	0.569148	1	-0.23342
PSG8	4	0.18845	1	1	0.52536	0.759975	2	0.11866
ANKRD62	4	0.18845	1	2	0.90919	0.959801	0	-0.23158
TGM3	4	0.18845	1	3	0.32107	0.620114	1	-0.15593
PCDH10	4	0.18845	1	2	0.36359	0.650631	2	-0.087002
FAM19A2	4	0.18845	1	3	0.91306	0.96011	0	-0.18872
DSG2	4	0.18845	1	2	0.46679	0.725325	1	-0.11449
KRTAP3-3	4	0.18845	1	3	0.97627	0.997754	0	-0.14857
OR8A1	4	0.18845	1	1	0.59621	0.794285	1	0.046121
MDH1B	4	0.18845	1	3	0.97627	0.997754	0	-0.1369
ZNF597	4	0.18845	1	3	0.9679	0.992499	0	-0.17395
STRBP	4	0.18845	1	2	0.10112	0.414768	2	0.079066
EMD	4	0.18845	1	3	0.89662	0.952033	0	-0.13147
TAS2R43	4	0.18902	1	2	0.65786	0.828853	1	-0.20039
NME8	4	0.18962	1	1	0.60466	0.799768	1	0.029091
CARTPT	4	0.18962	1	3	0.74223	0.880662	1	-0.19025
MBD3L5	4	0.18962	1	2	0.95919	0.988383	0	-0.17644
RASAL2	4	0.18962	1	2	0.30185	0.619607	2	0.00082589
SLC29A1	4	0.18962	1	3	0.86846	0.936765	0	-0.27641
GABRG2	4	0.18962	1	1	0.049601	0.332769	1	0.052373
VCY	4	0.18962	1	2	0.86671	0.936765	0	-0.19759
HSPA2	4	0.1902	1	2	0.24409	0.584035	1	-0.25536
PRRT2	4	0.1902	1	2	0.3065	0.619607	2	-0.11934
AIFM3	4	0.1902	1	1	0.074158	0.355268	3	0.24431
SMAD1	4	0.1902	1	2	0.75269	0.88571	1	-0.13343
ORAI3	4	0.1902	1	3	0.062831	0.345543	1	-0.13912
CD79B	4	0.1902	1	1	0.073161	0.354298	2	0.093118
B3GAT1	4	0.1902	1	2	0.61198	0.804013	1	-0.10025
TMEM52	4	0.1902	1	2	0.51992	0.759975	2	-0.17102
DEPDC7	4	0.1902	1	1	0.80773	0.9135	1	0.029174
SLC26A6	4	0.1902	1	2	0.17719	0.531477	2	-0.12322
ALKBH3	4	0.19078	1	3	0.74538	0.881973	1	-0.22631
IGFBP4	4	0.19078	1	2	0.55441	0.778005	2	-0.06378
DERA	4	0.19078	1	3	0.94577	0.98126	0	-0.28061
AKAP13	4	0.19078	1	2	0.86671	0.936765	0	-0.11433
MS4A7	4	0.19078	1	2	0.87867	0.941347	0	-0.23204
TBL3	4	0.19078	1	3	0.80563	0.9135	1	-0.20187
PHACTR3	4	0.19078	1	2	0.90094	0.954576	0	-0.13915
TCF25	4	0.19078	1	3	0.30909	0.619607	1	-0.25842
KIAA2013	4	0.19078	1	3	0.9829	1	0	-0.16078
HMGN5	4	0.19078	1	1	0.3038	0.619607	2	0.17636
CRY2	4	0.19078	1	2	0.85484	0.930944	0	-0.16806
NUDCD1	4	0.19078	1	2	0.87946	0.941347	0	-0.14096
KCNN1	4	0.19078	1	2	0.21293	0.551068	1	-0.043102
OR10H1	4	0.19078	1	1	0.18574	0.531477	2	0.10618
RNF170	4	0.19078	1	2	0.38809	0.666637	2	-0.026534
ATP13A3	4	0.19078	1	3	0.070698	0.35375	1	-0.24644
DCDC2C	4	0.19078	1	2	0.65266	0.828689	1	-0.1704
LOC101060389	4	0.19078	1	1	0.0047462	0.127131	3	0.44661
ZFYVE19	4	0.19078	1	3	0.82971	0.921598	1	-0.1973
SYDE2	4	0.19078	1	2	0.90919	0.959801	0	-0.1702
C21orf140	4	0.19078	1	1	0.31495	0.620114	2	0.17276
IRX1	4	0.19078	1	3	0.95659	0.986863	0	-0.16928
C9orf131	4	0.19078	1	2	0.58427	0.789203	2	-0.06072
EXOC3L4	4	0.19078	1	3	0.31239	0.619607	1	-0.27061
SLC35A3	4	0.19078	1	3	0.97901	0.999922	0	-0.15986
FBXL2	4	0.19078	1	3	0.74744	0.882469	1	-0.18817
TACO1	4	0.19078	1	2	0.82767	0.921598	1	-0.20866
OR52W1	4	0.19078	1	2	0.31781	0.620114	2	0.021431
DOCK8	4	0.19078	1	3	0.9679	0.992499	0	-0.23844
KDELC2	4	0.19078	1	2	0.069741	0.35375	1	-0.11267
MAD2L1BP	4	0.19078	1	3	0.32591	0.621948	1	-0.24208
LPCAT2	4	0.19078	1	2	0.32107	0.620114	1	-0.20347
CRYGB	4	0.19078	1	1	0.099208	0.413577	3	0.1549
PNKP	4	0.19078	1	3	0.9679	0.992499	0	-0.27075
PWP2	4	0.19078	1	2	0.62556	0.811073	1	-0.21246
FNBP1L	4	0.19078	1	1	0.52329	0.759975	2	0.048754
RHBDL1	4	0.19078	1	2	0.76093	0.888323	1	-0.22563
STAT2	4	0.19078	1	3	0.86761	0.936765	0	-0.14594
ZNF251	4	0.19078	1	3	0.71809	0.865233	1	-0.39586
KIFC2	4	0.19141	1	3	0.24069	0.578757	1	-0.20504
ZNF668	4	0.19141	1	2	0.38809	0.666637	2	-0.019394
SCARA5	4	0.19141	1	2	0.60466	0.799768	1	-0.093793
ZWINT	4	0.19141	1	1	0.60675	0.801283	1	-0.054778
ZNF175	4	0.19141	1	3	0.56888	0.783653	1	-0.22513
RPS7	4	0.19141	1	3	0.97922	0.99993	0	-0.13457
DECR2	4	0.19142	1	3	0.9809	1	0	-0.13609
DCLK3	4	0.19142	1	2	0.76202	0.888898	1	-0.17851
USH1C	4	0.19201	1	3	0.964	0.991442	0	-0.11363
ANXA10	4	0.19201	1	3	0.82244	0.921598	1	-0.19319
PIGS	4	0.19201	1	1	0.83284	0.921598	1	-0.0058574
CTDNEP1	4	0.19201	1	3	0.85298	0.930065	0	-0.1691
ID4	4	0.19201	1	2	0.40077	0.675187	2	-0.031824
COL6A1	4	0.19201	1	2	0.53647	0.766018	2	0.023834
UBE2G1	4	0.19201	1	3	0.64121	0.822934	1	-0.19006
DDX52	4	0.19201	1	3	0.072873	0.354298	1	-0.16725
KIAA2026	4	0.19201	1	1	0.071484	0.35375	3	0.41016
PNKD	4	0.19261	1	1	0.048067	0.332769	3	0.39306
GTSCR1	4	0.19323	1	2	0.48487	0.73992	1	-0.23515
SERPINB10	4	0.19323	1	2	0.7984	0.90937	1	-0.11002
ZIC3	4	0.19323	1	2	0.63388	0.817748	1	-0.061866
C12orf42	4	0.19323	1	2	0.1249	0.470063	2	-0.12931
ZNF880	4	0.19323	1	3	0.098204	0.412054	1	-0.26436
RELL1	4	0.19324	1	2	0.029294	0.257379	2	0.06798
LOC81691	4	0.19324	1	2	0.83284	0.921598	1	-0.22657
ZNF230	4	0.19324	1	3	0.92168	0.96567	0	-0.19568
NCKAP5L	4	0.19324	1	1	0.2289	0.568041	2	0.20024
GBA2	4	0.19324	1	2	0.72227	0.866868	1	-0.21873
R3HDM1	4	0.19324	1	3	0.69426	0.849951	1	-0.13657
PLAT	4	0.19385	1	3	0.82971	0.921598	1	-0.24548
NDUFS4	4	0.19385	1	3	0.62031	0.806102	1	-0.32872
OR56A5	4	0.19385	1	2	0.48487	0.73992	2	0.041783
CAMSAP3	4	0.19385	1	2	0.97406	0.996703	0	-0.40998
IL12B	4	0.19385	1	1	0.31239	0.619607	2	0.13826
UGT1A5	4	0.19385	1	3	0.58644	0.789203	1	-0.20726
KIF26B	4	0.19385	1	3	0.87277	0.939165	0	-0.22349
PLCB4	4	0.19385	1	1	0.43231	0.705773	2	0.072363
PIK3C3	4	0.19385	1	3	0.53858	0.766781	1	-0.12732
CER1	4	0.19385	1	2	0.63076	0.815848	1	-0.21449
AMT	4	0.19385	1	1	0.63284	0.816847	1	0.031432
TDO2	4	0.19447	1	2	0.95768	0.987676	0	-0.30981
PSKH2	4	0.19447	1	3	0.3992	0.674827	1	-0.18402
MLLT4	4	0.19447	1	1	0.3005	0.619607	2	0.046302
CDK5RAP3	4	0.19447	1	2	0.78689	0.902745	1	-0.20161
UBASH3A	4	0.19447	1	2	0.54536	0.772013	2	-0.10826
PIGT	4	0.19447	1	3	0.31495	0.620114	1	-0.13845
ANO2	4	0.19447	1	1	0.60045	0.796974	2	0.082373
PITPNB	3	0.16763	1	1	0.26178	0.592038	1	0.12971
ZNF621	4	0.19447	1	1	0.13394	0.484415	3	0.15859
SLC17A2	4	0.19447	1	3	0.91047	0.960105	0	-0.26463
PLEKHA2	4	0.19447	1	1	0.17367	0.531477	2	0.094633
TBL1Y	4	0.19447	1	3	0.52763	0.761444	1	-0.24501
APEH	4	0.19447	1	2	0.16458	0.527385	2	0.093896
TOMM40L	4	0.19447	1	2	0.50295	0.748307	1	-0.14833
KRT32	4	0.19447	1	1	0.82971	0.921598	1	-0.031991
HNRNPK	4	0.19447	1	3	0.83175	0.921598	1	-0.1572
HSD17B1	4	0.19447	1	2	0.78484	0.901457	1	-0.24846
[truncated: 17,115 more rows]
