# Supplementary material for: Oncogenic KRAS/ERK/JUNB signaling suppresses differentiation regulator GATA6 in pancreatic cancer
Source: J Clin Invest. 2025 Dec 2;136(3):e191370. doi: 10.1172/JCI191370 (PMC12867130; doi:10.1172/JCI191370)
Supplement: Supplemental tables 2-6 [file jci-136-191370-s212.xlsx]

## Sheet: Table S2 IC50 values
	HPAF-II cells and GATA6 knockout clonal cells					HPAF-II cell pools with sgNTC#1/2 or sgGATA6#2/5					Panc08.13 and mCherry or GATA6s overexpression cells
			IC50	P value				IC50	P value				IC50	P value
	5-Fu + Irinotecan + Oxaliplatin	HPAF-II	4.229			Gemcitabine (nM)	sgNTC#1	31.03			5-Fu + Irinotecan + Oxaliplatin	Panc08.13	3.475
		GATA6 KO #1	9.867	0.0358			sgNTC#2	54.98				+ mCherry	3.707
		GATA6 KO #2	4.243	0.9911			sgGATA6#2	21.6				+ GATA6s	1.391	<0.0001
		GATA6 KO #3	22.61	<0.0001			sgGATA6#5	22.35	0.0024
											Gemcitabine + Nab-paclitaxel	Panc08.13	3.128
	Gemcitabine + Nab-paclitaxel	HPAF-II	22.99			Nab-paclitaxel (ng/ml)	sgNTC#1	52.41				+ mCherry	2.954
		GATA6 KO #1	9.902	0.0005			sgNTC#2	58.05				+ GATA6s	2.042	0.0167
		GATA6 KO #2	6.333	<0.0001			sgGATA6#2	52.36
		GATA6 KO #3	23.08	0.9861			sgGATA6#5	46.59	0.581		Gemcitabine (nM)	Panc08.13	4.835
												+ mCherry	4.747
	Gemcitabine (nM)	HPAF-II	10.81			5-Fu (μM)	sgNTC#1	11.33				+ GATA6s	3.491	0.0233
		GATA6 KO #1	5.884	0.0329			sgNTC#2	19.61
		GATA6 KO #2	1.904	<0.0001			sgGATA6#2	10.6			Nab-paclitaxel (ng/ml)	Panc08.13	13.86
		GATA6 KO #3	7.36	0.12			sgGATA6#5	13.68	0.0849			+ mCherry	13.07
												+ GATA6s	12.31	0.6176
	Nab-paclitaxel (ng/ml)	HPAF-II	72.7181			Irinotecan (μM)	sgNTC#1	14.09
		GATA6 KO #1	57.4315	0.0798			sgNTC#2	18.31			5-Fu (μM)	Panc08.13	11.37
		GATA6 KO #2	58.0635	0.1451			sgGATA6#2	10.4				+ mCherry	18.59
		GATA6 KO #3	54.6816	0.0326			sgGATA6#5	10.29	0.0206			+ GATA6s	8.796	0.0638
	5-Fu (μM)	HPAF-II	59.83			Oxaliplatin (μM)	sgNTC#1	0.343			Irinotecan (μM)	Panc08.13	2.106
		GATA6 KO #1	55.45	0.8664			sgNTC#2	0.6666				+ mCherry	1.709
		GATA6 KO #2	24.73	0.0002			sgGATA6#2	1.524				+ GATA6s	0.8634	<0.0001
		GATA6 KO #3	43.06	0.9594			sgGATA6#5	0.91	<0.0001
											Oxaliplatin (μM)	Panc08.13	1.007
	Irinotecan (μM)	HPAF-II	19.15			P values refer to the comparison among the four groups (sgNTC#1/2 and sgGATA6#2/5) (Extra sum-of-squares F Test; null hypothesis: IC50 same for all four groups).						+ mCherry	1.031
		GATA6 KO #1	5.184	<0.0001								+ GATA6s	0.5392	<0.0001
		GATA6 KO #2	4.306	0.0003
		GATA6 KO #3	13.52	0.0024							IC50 values for the drug combination groups refer to the corresponding concentration of 5-FU or gemcitabine in the drug combinations.
	Oxaliplatin (μM)	HPAF-II	1.796
		GATA6 KO #1	7.977	<0.0001							P values refer to the comparison between "+ mCherry" cells and "+ GATA6s" cells (Extra sum-of-squares F Test).
		GATA6 KO #2	2.013	0.7462
		GATA6 KO #3	21.31	<0.0001
	IC50 values for the drug combination groups refer to the corresponding concentration of 5-FU or gemcitabine in the drug combinations.
	P values refer to the comparison between knockout cells and HPAF-II cells (Extra sum-of-squares F Test).

## Sheet: Table S3 sgRNAs
Gene symbol	sgRNA name	sgRNA sequence	Purpose
GATA6	sgGATA6#KI	CCAGGAATCCGGTCGCACGG	Knock-in
JUNB	sgJUNB#KI	AGGGGCAGGGGACGTTCAGA	Knock-in
Non-targeting control	sgNTC#1	GACCGGAACGATCTCGCGTA	Knock-out
Non-targeting control	sgNTC#2	GTTCGACTCGCGTGACCGTA	Knock-out and CRISPRi knock-down
JUNB	sgJUNB#1	TAGCGCGGTATAAAGGCGTG	CRISPRi knock-down
JUNB	sgJUNB#2	GCGCGTGTCCTTGTAAACAG	CRISPRi knock-down
JUNB	sgJUNB#3	CTGAGGTTGGTGTAAACGGG	Knock-out
JUNB	sgJUNB#4	GGGTAAAAGTACTGTCCCGG	Knock-out
GATA6	sgGATA6#2	GGGCAGCATGGAACCCACGC	Knock-out
GATA6	sgGATA6#5	GGTGGTGGGCACGTAGACCG	Knock-out
FBXW7	sgFBXW7#4	GGGGACCTCAGAGCAGCCAA	Knock-out

## Sheet: Table S4 primers
RT-qPCR
Gene	Forward primer (5'-3')	Reverse primer (5'-3')
ACTB	AAGGATTCCTATGTGGGCGACG	GCCTGGATAGCAACGTACATGG
GATA6	CTGCGGGCTCTACAGCAAG	GTTGGCACAGGACAATCCAAG
DAB2	GTAGAAACAAGTGCAACCAATGG	GCCTTTGAACCTTGCTAAGAGA
GCNT1	AGTAGGGAGTATGTGGGGTATGT	CTGGCAACTGCTTGCATGT
DUSP6	AGCTCAATCTGTCGATGAACG	GCGTCCTCTCGAAGTCCAG
EGFP	AAGGGCATCGACTTCAAGG	TGCTTGTCGGCCATGATATAG
JUNB	ACGACTCATACACAGCTACGG	GCTCGGTTTCAGGAGTTTGTAGT
AGR2	ACAAAGGACTCTCGACCCAAA	GTGGGCACTCATCCAAGTGA
HNF4G	CAACGGTGTCAACTGTCTGTG	AAACGTGACTCTTACGAATGCT
FOXA2	GGAGCAGCTACTATGCAGAGC	CGTGTTCATGCCGTTCATCC
KRT20	GAACCTAAATGACCGTCTAGCG	GGTTTCGTACCACTGCTTGATT
LYZ	TCAATAGCCGCTACTGGTGTA	ATCACGGACAACCCTCTTTGC
CLDN18	ACATGCTGGTGACTAACTTCTG	AAATGTGTACCTGGTCTGAACAG
AREG	GAGCCGACTATGACTACTCAGA	TCACTTTCCGTCTTGTTTTGGG
S100A2	CCATGGCAGGAAGTCAAGAGT	GGATGAGAACAGTGACCAGCA
KRT6A	AGGAGATTGCTCAGAGAAGCC	CAATCTCCTGCTTGGTGTTGC
FAM83A	CCAGACCGTCAAGCACAACA	GGAGCACACAAACGAACACC
KRT15	GACGGAGATCACAGACCTGAG	CTCCAGCCGTGTCTTTATGTC
DHRS9	TGACCGACCCAGAGAATGTCAA	GCCGGGAACACCAGCATTATT
Cloning
Gene	Forward primer (5'-3')	Reverse primer (5'-3')
JUNB	ATTAATggatccGGGACCTTGAGAGCGGCC	ATTAATctcgagTCAGAAGGCGTGTCCCTTGAC
CRISPR screen library amplification
Forward primer (5'-3')	Mixture with stagger	AATGATACGGCGACCACCGAGATCTACACTCTTTCCCTACACGACGCTCTTCCGATCTCAACTTTCTTGGGTAGTTTGCAGTTTT
		AATGATACGGCGACCACCGAGATCTACACTCTTTCCCTACACGACGCTCTTCCGATCTTGCACCTTTCTTGGGTAGTTTGCAGTTTT
		AATGATACGGCGACCACCGAGATCTACACTCTTTCCCTACACGACGCTCTTCCGATCTACGCAACTTTCTTGGGTAGTTTGCAGTTTT
		AATGATACGGCGACCACCGAGATCTACACTCTTTCCCTACACGACGCTCTTCCGATCTGAAGACCCTTTCTTGGGTAGTTTGCAGTTTT
Reverse primer (5'-3')	For GFP high sample, with barcode	CAAGCAGAAGACGGCATACGAGATTCGCCTTGGTGACTGGAGTTCAGACGTGTGCTCTTCCGATCTCACCGACTCGGTGCCACTTTT
	For GFP low sample, with barcode	CAAGCAGAAGACGGCATACGAGATATAGCGTCGTGACTGGAGTTCAGACGTGTGCTCTTCCGATCTCACCGACTCGGTGCCACTTTT

## Sheet: Table S5 antibodies
Antibody	Catalogue No.	Assay	Dilution
GATA6	CST 5851	WB	1:1000
GATA6	R&D Systems AF1700	WB	1 µg/ml (final concentration)
		IF	5 µg/ml (final concentration)
GATA4	CST 36966	WB	1:1000
E-cadherin	sc 7870	IF	1:200
p-ERK1/2 T202/Y204	CST 9106	WB	1:1000
pan-ERK	BD 610124	WB	1:5000
p-AKT T308	CST 9275	WB	1:1000
p-AKT S473	CST 9271	WB	1:1000
p-ERK1/2 T202/Y204	Abcam 151279	WB	1:250
p-AKT S473
p-c-Jun S73	CST 3270	WB	1:1000
β-actin	CST 4967	WB	1:1000
Vinculin	sc 73614	WB	1:1000
JUNB	CST 3753	WB	1:1000
		IHC	1:400
Cyclin E1	CST 4129	WB	1:1000
MYC	Abcam 32072	WB	1:1000
Ubiquitin	sc 8017	WB	1:500
p-β-catenin S33/37/T41	CST 9561	WB	1:1000
Goat anti-rabbit IgG-HRP conjugate	Bio-Rad 1706515	WB	1:5000
		IHC	1:200
Goat anti-mouse IgG-HRP conjugate	Bio-Rad 1706516	WB	1:5000
Donkey anti-goat IgG-HRP conjugate	ThermoFisher A16005	WB	1:5000
Goat anti-rabbit IgG DyLight 680	Invitrogen 35568	WB	1:5000
Goat anti-mouse IgG DyLight 800	Invitrogen SA5-10176	WB	1:5000
Donkey anti-rabbit IgG Alexa Fluor 488	ThermoFisher A-21206	IF	1:1000
Donkey anti-goat IgG Alexa Fluor 680	ThermoFisher A-21084	IF	1:1000

## Sheet: Table S6 drug combination doses
		Oxaliplatin (O)
	0	1.25 µM	2.5 µM	5 µM	10 µM	20 µM
Trametinib (T)	1.25 nM	1.25 µM O + 1.25 nM T
	2.5 nM		2.5 µM O + 2.5 nM T
	5 nM			5 µM O + 5 nM T
	10 nM				10 µM O + 10 nM T
	20 nM					20 µM O + 20 nM T
		Oxaliplatin (O)
	0	1.25 µM	2.5 µM	5 µM	10 µM	20 µM
MRTX1133 (M)	1.25 nM	1.25 µM O + 1.25 nM M
	2.5 nM		2.5 µM O + 2.5 nM M
	5 nM			5 µM O + 5 nM M
	10 nM				10 µM O + 10 nM M
	20 nM					20 µM O + 20 nM M
