# Supplementary material for: Oncogenic KRAS/ERK/JUNB signaling suppresses differentiation regulator GATA6 in pancreatic cancer
Source: J Clin Invest. 2025 Dec 2;136(3):e191370. doi: 10.1172/JCI191370 (PMC12867130; doi:10.1172/JCI191370)
Supplement: Supporting data values [file jci-136-191370-s213.xlsx]

## Sheet: 1F
DAB2			GCNT1
DMSO	Trametinib		DMSO	Trametinib
1.09259	4.84679		1.48488	5.82215
1.08863	4.79139		1.49228	5.79772
0.909457	4.91134		0.552316	4.645
0.90932	5.04923		0.470523	4.66563

## Sheet: 2A
CHX treatment time (h)	DMSO		Trametinib
0	99.7738	100.226	99.7738	100.226
1.5	80.4149	90.9164	82.0999	73.8953
3	64.8714	46.1564	41.4634	42.066
6	35.0078	32.7457	25.0893	32.0458

## Sheet: 2B
Trametinib treatment time (h)	DUSP6				GATA6				DAB2
0	1.04412	0.954446	1.05285	0.948578	1.04445	1.01713	1.00957	0.928843	1.03062	0.915625	1.10552	0.948242
3	0.006965	0.007591	0.006871	0.007746	1.84938	2.02118	1.80802	1.97988	1.12535	1.18777	1.17176	1.21339
6	0.005232	0.005418	0.005473	0.005283	2.68657	2.81186	2.8677	2.85138	1.39262	1.42172	1.37571	1.46869
12	0.012423	0.010532	0.012749	0.011544	5.89881	5.77675	6.03407	6.11074	5.27546	5.10506	5.31066	5.23975
24	0.009662	0.011562	0.009926	0.011131	6.6506	7.31217	6.54306	7.51503	6.22004	6.08373	6.56263	5.97531

## Sheet: 2C
DUSP6								GATA6
	- Dox			+ Dox					- Dox			+ Dox
GFP	0.894474	1.04718	1.05835	1.1418	0.992205	0.890761		GFP	1.0308	0.939692	1.02951	1.21189	1.02481	1.007
KRASWT	0.790979	1.02798		1.03678	0.971921			KRASWT	0.983747	1.05926		0.851365	1.00797
KRASG12D	0.835094	0.823026	0.875762	4.50932	4.77073	4.3518		KRASG12D	1.02816	1.08678	0.98082	0.504491	0.496443	0.564478

## Sheet: 2D
DUSP6			GATA6
Vehicle	Trametinib		Vehicle	Trametinib
0.966	0.162		0.814	3.341
1.295	0.046		1.041	1.743
0.818	0.109		0.93	2.151
0.906	0.151		1.161	5.726
1.009	0.124		0.856	2.585
1.302	0.088		1.024	1.467
0.831	0.152		0.934	3.586
0.875	0.043		1.24	1.708
	0.124			2.252
	0.155			6.22
	0.131			2.563
	0.089			1.462

## Sheet: 2E
Sample ID (GSE201412)	KRAS-ERK activity score	GATA6 CPM
H_1_1	1.228	38.7243
H_1_2	1.6034	42.8069
H_1_3	1.14092	49.0293
H_1_4	0.883735	30.4473
H_1_5	1.01677	46.4219
H_1_6	1.61808	23.0766
H_4_10	-1.50865	60.009
H_4_11	-1.87508	70.6427
H_4_12	-2.14465	77.4511
H_4_1	1.26355	34.8897
H_4_2	1.21612	35.1013
H_4_3	1.01599	36.6508
H_4_4	-0.943122	56.3087
H_4_5	-0.19924	50.857
H_4_6	-0.638507	58.7856
H_4_7	-1.17321	42.2394
H_4_8	-0.969862	27.152
H_4_9	-1.53424	63.2152

## Sheet: 2F
Sample ID	KRAS-ERK activity score	GATA6 mRNA Z-score	Bailey subtype
ICGC_0006	-0.986794	0.254249	Non-squamous
ICGC_0007	0.166441	-0.158656	Non-squamous
ICGC_0009	0.33494	-3.42894	Squamous
ICGC_0075	-1.80166	0.0904627	Non-squamous
ICGC_0354	0.551099	0.163286	Non-squamous
ICGC_0020	-0.409547	1.22015	Non-squamous
ICGC_0021	-0.286545	0.307921	Squamous
ICGC_0025	0.903146	-1.78156	Squamous
ICGC_0026	0.324574	-0.812484	Non-squamous
ICGC_0031	0.126502	0.143892	Non-squamous
ICGC_0033	-0.16802	0.701355	Non-squamous
ICGC_0037	0.917418	-1.34367	Squamous
ICGC_0087	-0.20852	0.476675	Non-squamous
ICGC_0088	-0.132992	-0.72811	Non-squamous
ICGC_0048	-0.265823	1.21298	Non-squamous
ICGC_0391	-0.952484	0.741543	Non-squamous
ICGC_0051	1.0033	0.374928	Non-squamous
ICGC_0052	-0.784663	0.506029	Non-squamous
ICGC_0053	-0.59729	0.635262	Non-squamous
ICGC_0054	0.757802	-0.773267	Squamous
ICGC_0055	-0.569945	0.283088	Non-squamous
ICGC_0059	-0.382829	-0.311922	Non-squamous
ICGC_0061	0.217171	0.845648	Non-squamous
ICGC_0099	0.678722	-0.876427	Non-squamous
ICGC_0103	-0.610796	1.09121	Non-squamous
ICGC_0063	0.595685	0.817219	Non-squamous
ICGC_0105	-0.432093	0.649837	Non-squamous
ICGC_0108	0.629565	1.35534	Non-squamous
ICGC_0109	-1.19516	-0.118272	Non-squamous
ICGC_0205	-0.433337	0.122616	Non-squamous
ICGC_0206	1.28493	-1.38959	Squamous
ICGC_0207	1.0596	1.20808	Non-squamous
ICGC_0114	0.67287	0.0850753	Squamous
ICGC_0212	-0.543239	-0.00233591	Non-squamous
ICGC_0115	0.38556	-0.440036	Non-squamous
ICGC_0066	-0.368758	-0.719713	Non-squamous
ICGC_0124	-0.547929	1.32189	Non-squamous
ICGC_0392	0.961157	-2.78172	Squamous
ICGC_0393	0.740955	-1.86472	Squamous
ICGC_0067	0.0975028	-0.328848	Squamous
ICGC_0134	2.68699	-1.51446	Squamous
ICGC_0135	-0.33476	-0.0983811	Non-squamous
ICGC_0139	-0.620427	0.851342	Non-squamous
ICGC_0140	0.29027	0.115821	Non-squamous
ICGC_0141	0.480438	-0.797013	Squamous
ICGC_0143	0.160256	0.289835	Non-squamous
ICGC_0144	0.05192	1.158	Non-squamous
ICGC_0146	-0.547521	-0.398968	Non-squamous
ICGC_0149	0.698206	1.09679	Non-squamous
ICGC_0150	0.816342	0.279869	Non-squamous
ICGC_0153	0.0821384	1.47378	Non-squamous
ICGC_0169	-0.968491	-2.04468	Squamous
ICGC_0185	-0.393028	-0.744254	Non-squamous
ICGC_0188	0.915886	-1.10191	Squamous
ICGC_0192	-0.101757	-0.242771	Non-squamous
ICGC_0199	0.314927	-2.13627	Squamous
ICGC_0201	-0.330976	-0.708328	Non-squamous
ICGC_0304	0.0294639	1.25654	Non-squamous
ICGC_0315	-0.0310755	-0.749897	Squamous
ICGC_0214	-0.554845	-0.261394	Non-squamous
ICGC_0223	-0.467433	0.753629	Non-squamous
ICGC_0215	-0.169183	1.38315	Non-squamous
ICGC_0295	-0.816165	0.436935	Non-squamous
ICGC_0230	-0.242055	-0.47471	Non-squamous
ICGC_0296	0.165859	-0.563061	Squamous
ICGC_0224	-0.336453	1.48353	Non-squamous
ICGC_0395	0.700449	0.401389	Non-squamous
ICGC_0235	-0.284557	1.00776	Non-squamous
ICGC_0486	-0.320437	0.810459	Non-squamous
ICGC_0300	0.44206	2.26944	Non-squamous
ICGC_0338	0.533929	-0.733972	Non-squamous
ICGC_0321	0.823296	0.286757	Squamous
ICGC_0301	0.244198	0.390462	Non-squamous
ICGC_0309	0.440525	0.0946646	Non-squamous
ICGC_0312	-1.00725	0.381603	Non-squamous
ICGC_0227	1.03324	-2.0547	Squamous
ICGC_0326	0.331358	-0.326456	Squamous
ICGC_0313	1.34782	-0.544292	Squamous
ICGC_0303	0.391553	-0.0738612	Non-squamous
ICGC_0406	0.281191	0.312023	Non-squamous
ICGC_0412	-0.711801	0.776451	Non-squamous
ICGC_0365	-0.609428	0.445283	Non-squamous
ICGC_0415	-0.059202	0.934536	Non-squamous
ICGC_0417	-0.746238	0.331193	Non-squamous
ICGC_0419	-0.274737	0.636809	Non-squamous
ICGC_0420	-0.500719	-0.170358	Non-squamous
ICGC_0535	0.561158	-0.155168	Squamous
ICGC_0536	-0.184266	-1.04302	Non-squamous
ICGC_0502	-1.01325	-0.0321309	Non-squamous
ICGC_0503	-0.58618	0.462361	Non-squamous
ICGC_0518	0.297851	0.101097	Non-squamous
ICGC_0507	-1.24989	0.598115	Non-squamous
ICGC_0521	-0.743533	-0.452809	Squamous
ICGC_0522	-0.717076	-1.49342	Squamous
ICGC_0526	0.0708972	1.34816	Non-squamous

## Sheet: 2G
PDX ID	KRAS-ERK activity score	GATA6 mRNA Z-score	PDX histological differentiation status
T24b	0.349974	0.102417	Poor
T23	-0.294358	0.439716	Moderate
T22	0.107962	-0.794713	Poor
T21	-0.0414726	0.66683	Moderate
T20	1.23723	0.449195	Poor
T19	-0.996587	1.14605	Poor
T18	-0.257317	-0.275809	Poor
T17	-0.448012	0.0755093	Poor
T16	-0.740255	0.182663	Moderate
T15b	1.2847	-3.99268	Poor
T14	-0.288287	0.730363	Moderate
T13	-0.0131967	0.602215	Moderate
T12	0.0764461	0.377152	Poor
T11	0.09696	0.0550663	Moderate
T10	-0.438176	-1.64647	Moderate
T9	0.478168	0.438391	Moderate
T28	-0.329689	0.93006	Moderate
T27	0.530285	-0.783138	Poor
T26	1.13111	0.357069	Poor
T25	-1.13315	0.303837	Moderate
T8	-0.0664484	0.433095	Moderate
T7	-1.09012	1.46297	Moderate
T6	-0.291303	0.0567932	Moderate
T5b	-2.22862	-0.264737	Poor
T4	1.59975	-0.638717	Poor
T3	-0.342337	0.394403	Poor
T2	1.19722	-0.731521	Poor
T1	0.909509	-0.0760159	Moderate

## Sheet: 2H
Normal ductal cells	Malignant cells
	Low	High
1.24584	1.69896	0.372357
0.383953	0	0
1.2094	0	0.272463
0.670913	1.55982	0
0.371944	1.10035	0
0.587716	0	0.294185
0.304053	0	0
0	0.852899	0.207494
0	0	0
0	0.881048	0
0	0.85952	0
0	0	0
0.595864	0	0.409429
0	0	0
0	0.782183	0.251626
0.593896	0	0.222854
0	0	0
0.637456	0.752932	0.207243
0.777895	0.47126	0
0.887513	0	0.470627
0	0	0
1.03892	0	0.208567
0	0	0
0	0	0
0.341731	0	0
0	1.70871	0.243455
0.61674	0	0
0	0	0.629655
0	0	0.471724
0.784184	0	0
0	0	0.331785
1.00852	0	0
0	0	0.856017
0	0	0
1.24796	0	0
0	1.14508	0
0	0	0
0.405332	0	0
0	0	0.306485
0	0	0
1.80141	0	0
0	0	0
0	0	0
0	1.08312	0.742418
0	0	0
0	0	0.284828
0	0	0.269515
0	1.01588	0
0	0	0.796172
0	1.06974	0.2998
0	0	0.454136
0	1.04749	0.317522
0.464703	0	0.844678
0	0.938324	0
0	0	0.842225
0	0	0
1.3561	0	0.219219
0.511654	0	0
0	0	0.55586
0	0	0.65504
0	0	1.04266
0	0	0
0	0.893654	0.30165
0	0	0.276565
0	0	0.281813
1.17841	0	0.221861
1.21473	0	0.269797
1.09212	0	0.235628
1.08923	0.98744	0.266466
0	0	0.307616
0	0	0.551629
0	0.632867	0.531689
0	0.849667	0
0	0	0.304501
0	0	0
1.00948	0	0
0	0.88571	0.287067
0	0	0
0	0	0
0.797455	0.960562	0.235082
0.554847	0	0
1.14904	0.623249	0.251983
0	0	0
0.486206	0	0.264123
0	0	0
0.921057	0.923521	0.865872
1.23657	0	0.711542
0	0	0.34881
0	0	0
0	0	0
0	0	0.311587
1.09463	0	0
0	0	0
0	0	0
0	0	0
0	0	0
0	0	0
0.684364	0	0
0.954921	0	0
0.897081	0.933895	0.279758
0	0	0.848423
0	0	0
0	0	0
0	0	0
0	0	0
0	0.926368	0
0.692099	0.835438	0
0	0	0
1.34152	0.85499	0.299873
0	0	0.357827
1.10445	0	0.749502
0	0	0
0	0	0
0	1.33809	0.155061
0.803775	1.52872	0.535611
1.36645	0	0
1.3009	0	0
0	1.63488	0
0	0	1.02398
0	0	0.898761
0	0	0.557784
0.771869	0.761653	0.286851
0	0	0
1.44047	0	0
0	0	0.387869
0.634029	0	0.301284
0	1.22857	0.308228
0	0.631855	0.363922
1.18768	0.897425	0.430085
0.948769	0	0.339284
0	0	0
0.93474	0	0
0	0	0
0	0.909564	0.329392
1.41282	0	0
0.568479	1.36776	0
0.424296	0	0
0	1.61501	0
0	0.765078	0
0	0	0
0.874071	0	0.268199
0.671779	0	0
0.894209	0	0
0	0	0
0.431225	0	0
1.40557	0	0
0	0	0
0	0	0.284983
0	0.818362	0.25603
0	0	0.409403
0	0	0.27343
0	0	0
0	0.830149	0
1.4104	0	0
0.586297	0	0
0.486471	0	0.38223
0	0	0
0.871718	0.481716	0.350452
0.737409	0.765939	0
0	0	0.315954
0	0	0.502977
0	0.85952	0
0	0.774255	0
0.983441	0	0.3033
0.553304	0	0
0	0	0
0	0.797958	0.306893
1.36678	1.15415	0
0	0.75145	0.836456
0	0	0.628244
0.727371	0	0
0	0.832711	0
0	0.781765	0
0	0.833594	0
0	0	0
0	0	0
1.10317	0	0.301412
0	0.435903	0
0	1.06691	0.340053
0	1.77569	0
0	0	0.274783
0.819852	0	0
0	0.713288	0
0.635863	0	0.350527
0	0	0
0	0	0
0	0	0
0	0	0.516053
0.779681	0	0
0.690954	1.56809	0
0	0	0.516098
1.64399	0.755916	0.215319
0	0	0
1.52725	0.726709	0.361317
0	0	0.568645
0	0	0
0	0.320209	0.686481
0	0	0.497573
0	0.71075	0.277787
1.25581	0	0
0.824283	0	0.585926
0	1.49842	0.512847
0	0	1.11766
0	0.801194	0
0	0.661565	0
0	0	0.358996
1.11556	0.638593	0.31665
0	1.05086	0.470808
0.434805	0	0
0	0.682229	0.608207
0	0	0
0	0	0
0	0	0
0	0	0
0	0.45311	0.34643
0	0	0
0	0	0
0	0	0
1.09476	0	0.604775
1.19534	0.656566	0.463967
1.01865	0	0
0	0.613034	0
0.583341	0	0
1.06188	0	0
0.986806	0	0
0	0.760862	0
1.43435	0	0.288568
1.10451	0.427537	0.81056
0.725442	0	0.172362
0.893313	0	0
0	0	0
0	0.621928	0
0	0	0
0	0.651954	0
1.04414	0	0.328094
0	0	0
0	0	0
0.787172	0	0.363615
0	0.657954	0
0.822061	0	0
0	0	0.552927
0.306495	0	0.974108
0	0	0.28513
0.603421	0	0.484884
0	0	0
0.591977	0	0.534277
1.25545	0.561854	0.386387
0	0	0
0	1.00341	0.748405
0.928585	0.631917	0.275103
0	1.17161	0.356576
2.20126	0.669375	0
1.67828	0	0.355398
0	0	0
0	0	0
0	1.04857	0.59392
0	0	0
0	0.682035	0.418644
1.25644	0.989028	0
0	0.639734	0.331807
0	0	0.559113
1.25491	0	0
0	0	0
0	0	0.307826
0	0	0.93406
1.30847	0	0
0	0	0
0.392921	1.03927	0
0	0	0
1.24888	0.610102	0
1.38817	0	0
1.21698	0.628877	0
0.735594	0	0
1.42926	0	0
1.07581	0	0.484046
0	0	0
1.07926	0.624656	0.261113
0.767822	1.2345	0.463672
0	1.44615	0
1.08595	1.0651	0
0.763912	0.575403	0
0	0.5578	0.773301
0	0	0
1.21343	0.915407	0
0	0	0
0	0.638931	0.357646
0	0	0
0	0.605984	0.461342
0.372645	0	1.35922
1.09015	0.525992	0
1.32873	0	0
0.900796	0	0.434735
0	0	0.390049
0.653897	0	0
0	0.477473	0.486399
0	0	0
0.942224	0	0.369539
0	0	0
0	0.557003	0
0.791173	0	0.381154
0	0.610102	0.395249
0.69445	0	0
0	0.585485	0
1.26821	0.937661	0.376177
0.983127	0	0
0	0	0
0	0.55529	0
0	0.470289	0.280834
0	0	0
0	0	0
1.64005	0	0
0	0.910051	0
1.74979	0	0
0	0.928955	0.330832
1.33214	0.659739	0.655852
0	0.58736	0.226246
0	1.2933	0
1.3434	0	0
1.42942	0	0.410648
0	0.609029	0.407021
0.788807	1.37954	0
0	0	0
0	0.554689	0
0	0	0.271125
0	0.564295	0
0	0.541388	0
0.98751	0	0.287154
0.984385	0	0.384941
0	0	0.295983
0	0	0.581232
0	0	0
0.492434	1.38673	0.649126
0.832858	0.593533	0.45705
1.39498	0.530966	0.327552
1.32129	0	0.508794
0	0.56951	0.353342
0	0	0.380361
0.770027	0.638467	0.948696
0	0	0.533888
0	1.21972	0
0.325647	0	0
0	0	0
0	1.02965	0
0	1.13558	0
0	0.476892	0
1.67598	0.499183	0.569011
0.852957	0	0.847857
0.842338	1.18673	0
0.712189	0.516135	0
0.613616	0	0
0.654962	0	0.892149
0	0	0.769871
1.25653	0.462754	0
0	0	0
1.51261	0.492409	0
1.19776	0.511787	0
0	1.2162	0
0	0.989594	0.700502
0	0.552771	0.363347
1.07594	0.89635	0.286743
1.30317	0	0
0.787238	0	0
0	0	0.716809
0.65147	0	0.376875
0	0.717722	0.348724
0	0	0
0.794351	0	0
0.426796	0.694676	0.338797
0	0	0.320209
0	0	0.345017
0.950226	0.433828	0
0	0.80868	0.600304
0	1.51247	0.528467
1.00346	0.428206	0
0	0	0
1.27036	0.409013	0.323268
1.22584	1.09701	0.321966
1.19245	0	0.385346
0	0	0
0	0.564688	0
0	0.49007	0
0	0	0.407745
0.921148	0.754451	0
0	0	0
0	0.481763	0
0	0	0.336324
0	0.772276	0
0.905859	0	0.33961
0	0.55099	0
1.08411	0.866531	0.405165
0.921239	0	0.373264
0.923064	0	0
1.32153	0	0.5089
0	0	0.36863
0	0.785058	0.368136
0	0.466004	0.487261
0	0	0
1.57196	0	0
0	0.497687	0
0	0	0
0	0.449362	0.878709
0	0.717937	0.232725
0	0	0
1.53908	0	0
0	0	0
1.37258	0.526077	0.22266
1.31084	0	0
0	0.354621	0
0	0	0.593678
0.710014	0.294744	0
0	0.47546	0
1.40152	0.739091	0.354666
0	0.463365	0.441813
0	0.47278	0.31739
0.632536	0.378801	0.364521
1.15452	0	0
0.938987	0	0.392234
0	0.779873	1.00525
0	0	0
0	0	0
0	0.450412	0
0	0	0.371225
0	0.75974	0
0	0	0.637751
1.06155	0	0.365158
0.903203	0	0
1.03935	0	0
0	0.489948	0.468829
0	0	0
0.852899	0.757086	0
1.03833	0	0
0	0.718718	0.357027
0	0.752012	0
0	0	0
0	0	0
0	0.815225	0
0	0.413559	0.36639
1.00731	0.683756	0.409642
0.767606	0	0.366335
1.34382	0	0.228857
0	0	0.514844
0.882499	1.48209	0
0.95917	0	0.809682
0	0	0
0	0.365793	0.65057
0.858461	0.707918	0.66446
0.546942	0	0
0	0	0.166508
0.781476	0	0
0	0	0
0	0.460801	0.364754
0	0.722159	0
0	0.405715	0
0.855184	0	0.501715
1.26486	0	0
0	0	0
0	0.710856	0
0.614725	0	0
0.619382	0	0.76381
1.43168	0.411059	0.136174
1.06311	0	0.83687
0	0	0
1.06299	0.359204	0
1.24233	0	0
0	0.440015	0.353431
1.29445	0	0
0	0.915294	0
0	0	0
0.691302	0.668562	0
0	0	0.388897
0	0	0.238285
1.07175	0.461212	0
0	0	0.747312
0	0.373293	1.04351
0	0	1.05732
0	0	0
0.547372	0.799797	0
0.45035	0	0
0.601625	0	0
0	0.341967	0
0.54007	0.370717	0.204278
1.25223	0	0
0	0.291559	0
0	0.987017	0
0	0.410751	0
0.794484	0	0.378772
0	0.426777	0.315773
0	0	0.382082
0.594186	0	0.185337
0	0.741817	0
0	0	0
0	0.293976	0.368067
0.338797	0.355833	0.414324
1.12243	0.640901	0
0	0.316489	0.626983
1.37869	0	0
0	0.687643	0
0	0	0
0	1.05414	0
0	0	0.396233
0	0	0.813322
0	0.563642	0.356204
0.860647	0	0
0	0.586403	0.391457
0	0.243122	0.408657
1.36515	0.284901	0
0	0	0.222869
0	0	0
0	0.990281	0
0	0.325401	0
0.690408	0.61623	0
0.857874	0	0
0.4693	0.433742	0.310368
0.831685	0.758827	0.953024
0	0.959964	0
0	0	0
0.395693	0.81523	0.666643
0	0	0
0	0	0.475575
1.32129	0.354812	0
0	0.340861	0.716799
0.898891	0.324421	0.415652
0	0.674531	0.40881
0	0.744302	0.38263
1.11035	0	0.396743
0	0	0.42078
0	0	0
0	0	0
0	0.202526	0.320966
0.773909	0.317695	0.378627
0	0	0
0	0.545032	0
0	0	0
0.738663	0	0.438076
0	0.725002	0
0	0.394665	0.358983
1.60497	0	0
0.584921	0	0.433589
0	0	0.717265
1.05445	0	0
0	0.486918	0
0	0	0
0	0.290927	0.4063
0	0.2947	0.670645
0	0	0
0	0.509337	0.681407
0	0	0.206317
0.952616	0.573876	0.408606
0	1.21329	0
1.65392	0	0
0	0	0.692149
0	0.282744	0
0	0.405657	0
0	0.517623	0.195848
0	0	0.361422
0.582154	0.857249	0.831721
0	0.47152	0
1.05365	0	0
0	0.644026	0
0	0	0
0	0.312392	0
0	0	0.408048
0	0.487318	0.812405
0	0.313974	0.829153
0	0.26169	0
0	0.567981	0
0	0	0
0	0.659018	0
0	0.244154	0
0.681697	0.282198	0.40303
0	0	0.236751
0	0.466967	0.386145
0	0.416812	0.678214
0	0.227149	0
0	0.6402	0.440626
0.427036	0.28112	0
0	0	0
0	0.379201	0
0	0.276904	0.988922
1.36471	0.335027	0.276974
0	0	0
0	0.402496	0.339995
1.28218	0.492744	0
0	0.73242	0.420942
0	0.648005	0.409166
1.02059	0	0.197584
0	0.221659	0.656142
1.24991	0.714059	0
0	0	0
0	0	0.742307
0.796016	0	0
0	0.190788	0
0.972981	0.296922	0
0	0.463234	0.329446
0	0.528025	0.498954
0	0	0.359139
0	0	0.325508
0.871313	0.37475	0
0	0.692361	0
0	0.79824	0
1.28398	0.199378	0
0	0.368108	0.569277
0	0.217448	0.494721
0.718152	0.60124	0
1.78657	0.188966	0
0.570144	0	0.942638
0	0.441833	0
1.89553	0.735198	0.37862
0	0.342357	0
0.554847	0	0.508094
1.90278	0.21259	0
1.23553	0	0
0	0.191198	0
1.31362	0.193236	0.493277
1.37999	0	0.681287
0	0.888397	0
1.09173	0.424985	0
0	0	0
0	0.158396	0.384267
0	0.347756	0.172627
0	0	1.36341
0	0	0
0.714352	0	0
0.917703	0	0
1.90254	0	0
0	0	0.874397
0	0	0
0	0.146303	0.594223
0	0	0
0	0.517263	0.431735
1.27928	0.303133	0
0.597146	0.251788	0.408826
0	0.429214	0.378917
0	0.475844	0
0.705005	0.840874	0
0	0	0.1789
1.41968	0	0.631566
0	0	0
1.15007	0	0
0.780513	0	0
0	1.03166	0.461114
0	0	0.399408
0	0	0.688119
0	0	0
0	0	0.698007
0	1.09181	0.325882
0	0.384971	0.69301
1.73455	0	0
0	0	0.338971
0	0	0
0	0	0
1.2425	0	0
1.05295	0.351798	0.376463
0	0	0.427481
0	0	0
1.35375	0	0
0.664872	0	0.925337
0	1.24158	0
0	0	0.977026
0	0	0
0	0	0
0	1.01454	0.822347
0	0	0.345668
0	0	0
0	0.439386	0
1.34634	0.582782	0.335163
0	0	0
0	0	0
0.794484	0	0.795383
0	0.445555	0
0	0.636365	0
0	0	0.438847
0.392984	0	0.311269
0	0.667613	0
1.2533	0	0.211637
0	0.229972	0
1.43888	0.356461	0
0	0	0
0.453486	0	0
1.29388	0	0.688776
0	0.621349	0.353305
0	0.671521	0
1.10967	0	0
0.817443	0	0
1.27797	0	0
0	0	0
0.76428	0	0
0.553555	0	0.398908
0	0	0
0	0	0
0.509947	0	0
0	0.864181	0
0	0	0.529987
0	0	0
0.392655	0	0
0	0	0
0	0	0.403376
0	1.17058	0
1.3781	0	0
0	0	0
0	0	0
0.925356	0	0.798012
0	0	0
1.46352	0	0.363668
1.33985	0	0
1.15467	0.371329	0.341384
0	0.438232	0.379631
0	0	0
0	0	0
0	0	0
0	0.427555	0
0	0.331474	0.642029
0.411119	1.69143	0.423266
0	0	0.718934
2.22153	0	0
0	0.67491	0
0	0	0
0	0	0
0	0	0.488106
1.23779	0.936057	0
0.911384	0	0.736841
0.547894	0	0
0	0.306608	0
0	0	0.437103
1.00016	0	0
0	0	0.408302
0.978336	0	0.457412
0.683198	0	0.403327
0	0	0
0.626394	0	0
0.508516	0	0.258755
0	0	0
0.99662	0.772589	0
0	0	0.401423
0	0	0
0	0	0
0	0.639523	0.48468
0	0	0
0.876234	0	0
0	0.580278	0.467312
0.738178	0.677951	0
0	0.520392	0.186992
0	0	0
0	0.514533	0
0	0.549903	0
0	0	0.496325
0.377354	0	0.42123
0.761592	0	0
0.865374	0	0
0.467557	0.833042	0
1.70465	0	0.501124
1.13654	0	0
0.855768	0.584148	0.816068
1.11819	0	0
0	0	0
0	0.834257	0.446607
0	0	0
0	0	0
0	0	0.416864
0	0	0
0	0	0.249505
0	0	0
0	0.977922	0
0.871718	0	0.147162
0	0	0
0	0	0
0	0.828039	1.06974
0	0	0.507041
0	1.44491	0
0	0	0.642072
1.65307	0.736188	0.19483
0.79081	0.365523	0
0.85151	0	0.781926
1.22203	0.535861	0.249299
0	0.593805	0.493227
0.867504	0.61494	0
1.03939	0	0
0	1.0649	0
2.52818	0	0.477682
1.23779	0.425579	0
0	0.755467	0
0	0	0
0.730132	1.75733	1.00431
1.16679	0	0
0	1.12954	0.406535
0.622768	0	1.0366
1.2804	0	0.409761
1.52783	0.337148	0
0	0	0.649003
0	0	0
0	0	0
0	0	0
0.730704	0	0
0	0	0.510746
0	0.768473	0.499336
0	0.809336	0
1.21133	0	0
1.00991	0	0.401635
0	0.807749	0.414725
0.447949	0	0.153167
0	0	0.521419
0	0.494447	0
0	0	0
0	0.694199	0
0	0	0
0	0.220283	0.74497
0.831538	0	0
0	0.685144	0.863387
1.43508	1.52515	0.400381
0.429373	0	0.64881
0.695405	0	0
1.23918	0	1.03951
0	0	0
0	0.517637	0
0.531602	0	0
0	0	0.447481
0.92508	0	0
0.838407	0.462036	0.43017
0	0.719573	0
0	0	0
0	0.786846	0
0	0.456434	0.455736
0	0.546176	0
0	0	0.44497
0	0.517199	0
0.592302	0	0
1.09271	0	0
0	0.46795	0
1.44072	0.195852	0
0	0	0
0	0	0
1.80522	0.427073	0
0	0.629	0
0	0	0.47169
1.74033	0.365658	0
0	0.732663	0
0	0.886464	0.475621
0.950226	0.48314	0
0	0	0.682568
1.06305	0	0
0	0	0
0	0.921786	0.678597
0.844943	0.741817	0.73912
0	0	0.751036
0	0	0.222655
0.948091	0.909564	0
1.25554	0	0
0	1.84284	0
0	0.752695	0.489801
0	0	0
1.40187	0	0.789955
0.757236	0	0
0.37012	0	0
1.23277	0.644255	0.861986
0	0.361515	0
0	0	0
0	0	0
0	0	0.456265
1.27369	0	0.622168
0	0.763667	0
0.458094	0	0.757778
0	0	0
1.39339	0	0
0	0	0.485941
0.523737	0.221506	0.518076
0.649104	0	0.444026
0	0	0.472166
0	0	0
2.00927	0.278753	0
0	0	0.456816
0.702116	0.659349	0
0.971244	0	0
0	0	0.472348
1.35439	0.711964	0
0	0	0
0	0	0
1.43533	1.00161	0
0	0	0
0	0	0.447521
1.03833	0	0.480442
0.544014	0	0.481243
0.924117	0.774097	0.266145
0	0	0.498282
0	0	0
0.545139	0.690805	0.411728
0.353469	0.46234	1.17214
0	0.670493	0
1.19776	1.11398	0
0	0	0.445858
0.850895	0.385798	1.00014
0.35806	0.5914	0
1.01119	0	0
0	0	0.518928
1.45327	0	0.825471
0	0.34603	0.676474
0	0	0
0	0	0.300199
0	0	0
0	0	0.471056
0	0	0
0	0.41166	0.460822
1.28228	0	0
1.2036	0	0
0	0.976475	0
0	0	0
0.586563	0	0
0.583447	0	0
0	0	0.735622
1.29831	1.60149	1.04517
1.01426	1.23706	1.50075
0	1.38569	0
0	0	0.749473
1.47629	0	0
0	0.946882	0
0	0	0
0	0.212635	0.483402
1.26413	0	0
0	0	0
0.913927	0	0
1.09915	1.08125	0
0	0.431868	0
0	0.81601	0
0	0	0
0	0.64559	0.49635
0	0	0.524412
1.15328	0.284298	0
0	0	0
1.1767	0	0
0.356756	0	0
1.75799	1.46174	0
0	0	0
0	0	0.265569
0.886631	0	0
0.868734	0.842225	1.10411
0	0	0
0	0	0
0	0	0
0	1.03439	0.53639
0	0	0
0	0.363081	0.493277
0	0	0
0.451011	0	0
0	0	0
0.468717	0	0
0	0.545444	1.17017
0	0	0.470109
0	0	0.504949
0.863149	0	0.441773
1.42637	0	0.244725
0	0	0
1.12717	0	0
0	0	0
0	0	0
0	0	0.616309
0	0	1.19727
0	0	0
1.94087	0	0
0.912736	0.715258	0
1.0083	0	0
0.933053	0.305551	0
0	1.60736	0
0.707317	0	0.517856
0.929233	0.30465	0
1.3728	0.50448	0
0.867932	0.41415	0.521948
0	0	0
0	0.845322	0.476106
0	0	0.46024
0	0	0
0.732888	0	0
1.25321	0.883456	0
0.97206	0	0
0	0	0
0	0	0
0.457667	0	0.292797
0	0	0
0	0	0
0	0	0.514479
0.602297	0.554531	0
0	0.804799	0.479432
0.554279	0	0
0	0.524919	0.439966
0	1.11405	0
0	0	0.624495
0.883039	0	0.949254
0	0	0.84745
0	0.795616	0
0	0.866278	0
0.699864	0	0.480042
0	0	0
0	0	0
0.66891	0	0
0	0	0
0	0.841024	0.837477
0.730314	0	0.576973
0	0.335606	0
0.657506	0	1.00989
0.287183	0.502848	0
1.38055	0	0
0	0	0
0	0.303013	0.660443
0	0	0.459014
1.2676	0.612221	0
0.788479	0.325818	0
0	0	0
0.500612	1.17438	0
0	0	0
0.804867	0.487354	0
0	0	0
0	0	0.510266
0	0.582084	0
0	0.80658	0
0	0.92766	0
0	0.534921	0.345439
0	1.02046	0
1.12188	0	0
0	0	0
0	0	0.818433
0	0	0
0	0	0
1.04306	0.896651	0.460542
0	0	0.424826
0.852358	0	0
1.22102	0	0
0.590538	0.49283	0
0.957337	1.12531	0
0	0.601998	0
0	0.501009	0
0.999215	0.641262	0
0	0	0
1.29034	0	0
0	0	0
1.1831	0.583237	0.258762
0.471214	0.346042	0
0	0.559594	0
0.866598	0	0.493861
0	0	0.462624
0	0	0.504871
1.1997	0	0
0	0	0.434623
0	0	0
0	0	1.80159
0	0	0.75019
0.644298	0	0
0.625221	0	0
0	0	0
1.25116	0	0
0	1.09719	0
1.29657	0.641646	0.331103
0.891356	0	0
0.561109	0	0.189912
0	0	0
0.868333	0.934646	0.905727
0	0.442767	0
1.60795	0	0.721778
0	0	0
0	1.19237	0
0	0	0
0.612918	0.535567	0
1.38144	0	0
0	0.918969	0.311303
0.901773	0	0
1.59384	0	0
0	0.780898	1.19932
0	0.746222	0.361475
1.27759	1.45402	0
0.932211	0.789988	0
0	0	0
0.933521	1.17007	0.547126
0	1.37046	0
0	0.206668	0
0	0	0.495472
0	0	0
0	0	0.826409
0	0	0
0	0.580555	0.214314
0.954724	0	0
1.04725	0	0.317137
0.830551	0.620096	0
1.02382	0	1.13639
0	0.891611	0
0.962508	0	0
0	1.24655	0
0	0	0.213199
0	0.823565	0
1.38334	0	0.567981
0	0.724563	0
0	0.595006	0
1.56654	0.507962	0.550959
0.721832	0	0
0	0.279247	0
0	0	0
0	0	0
0	0.979373	0
1.68523	0	0
0.540489	0	0
0	0.425505	0.265903
0	0.330116	0
0	1.4079	0
0.957782	0	0
0	0.257482	0
0.995435	1.03131	0
0	0	0
0	0	0.201262
0	0	0.337492
0	0	0.605511
0	0	0
0	0.896823	0
0	0	0
0.70797	0	0
0	0.349574	0.571114
0	0.437784	0.230868
1.01987	1.50917	0.57862
0	0	0.735
0	0.98871	0
0	0	0
1.33965	0	0.506516
0	0	0
0	0.517254	0.861449
1.9727	1.06627	0
1.40592	0	0
1.22491	0.744883	0
1.02302	0	0.581388
0	0	0
0	0	0.504975
0.55299	0	0.577555
0	0	0.517309
0	0	0.560399
0	1.10939	0
0	0	0
0	0	0
0	1.12188	0
0.443906	0.870183	0.85569
0	0	0
0	0	0
1.75839	0	0
1.40884	0	0
0	0	0
0	0	0
0	1.07454	0.885208
0	0	0.75832
1.0439	0	0
0	1.22695	0
0	0.567783	0.508226
0	0.784054	1.20835
0.297875	0.519507	0
0	0.897425	0.373949
0	0	0.346272
1.26705	0.319816	0.629245
0.951688	0.895964	0.582468
0	0	0
1.11791	0.329682	0
0	0	0
0	0	0.861962
1.27128	0	0
0	0	0
1.3983	0.361938	0
0	1.04211	0.5445
1.06113	0	0
1.16774	0.955561	0.548789
0	0	0.624414
1.21431	0	0
0	0	0
1.52882	0	1.0045
1.18369	0.706484	0.898502
0.829785	0.477217	0.841599
0	0	0
0.375391	0	0.62945
1.2364	0.271551	0
1.70116	0	0
0	0	0
0	1.20425	0
1.30357	0	1.08372
0	0	0
0.569777	0.51475	0
0.698744	1.2719	0.242766
1.06886	0	0
0.972094	0	0
1.27319	0	0
0	1.00731	0
0.827097	0	0.245086
0	1.48578	0.567055
0	0	0.808139
0	0	0
0	0.413663	0
1.62859	0.545515	0
0.99522	0	0
0	0.535009	0
0	0	0.525159
0.522254	0	0
0	0	0
1.39361	0	0
0	0	0
0	0	0.608857
0	0	0
0	0	0.757677
0	0	0.553555
0	0.497813	0
0	0	0
0	0	0
0.598177	0	1.18958
0.981507	0	0
1.39612	0	0
0	0	0.344369
0.656924	0.866012	0
0	0.55567	0
0	0	0.26547
0	0	0
0	0.820635	0
1.98614	0	0.64719
0	0	0
0.844186	0.286212	0.70287
0	0	0
0	0.710768	0
0	0.393469	0.559884
0.643055	0.789791	0
0	0	0.820457
0	0	0
0	0	0
1.64543	0.316469	0
1.17919	0	0
0.439327	0	0
0	0	0.825976
0.457156	0.484908	0
0.788545	0.636701	0.614569
1.30533	0	0
0.574147	1.2958	0
1.31541	1.51247	0
0	0	0
1.01588	0	0
0.926061	0	0
0	0.151375	0
0.707135	0.472803	0.3028
0	0.802346	0
0.929094	0.405465	0.835783
1.23796	0.263235	0
0.908944	0.664391	0.537424
0.813019	1.27313	0.485052
0.329424	0	0
0	0	0
0	0	0
0.546727	0	0
0.678477	0	0
0	0	0
1.35974	0	0
0	0	0
0.725414	0	0.555923
0	0	0
0	0	0
1.14159	0	0.586935
0	0	0.540519
0.968093	0	0.906606
0	0	0
0	0	0.521641
0.441932	0	0.909431
1.19261	0	0.332788
0.426149	0	0
0.464439	0	0
0.617409	0.372969	0.601625
1.34173	0.708022	0
0	0	0
0	0	0.514181
0.927475	0	0
0	0.792295	0.931791
1.03224	0	0
0	0	0
0	0.660251	0
0	0.853827	0
0	0	0
0	0.992434	0
0	0	0
0.787564	0	0
1.26395	0.314641	0.884957
0	0	0.62605
0	0	0.547157
1.27313	0	0
0	0	0
0	0	0
0	0	0
0	1.49278	0
1.01566	0	0
0	0	0
0	0	0
0	0.393752	0
0	0	0.617133
0	0	0
1.74422	0	0
0	0	0
0	0	0
0	0	0
0	0	0
0	0	0
0	0	0.783128
0	0	0
0	0.507041	0
0.713235	0	0
1.87072	0	0
0	0	0
0	0.315974	0.530131
0	0	0.950615
1.19245	0.333179	0.151642
0	0	0
1.01353	0.541148	0
0.529126	0.932305	0.530764
0	0	0.590143
0	0.606894	0
0	0	0
0	0.268619	0.690433
0	0	0.638509
0.58133	0.472325	0.554185
0	0.778851	0
0	0	0
0	0.434192	0.464117
1.20573	1.54399	0
1.21182	0	0.634611
0	0	0
0	0	0
0	0.400706	0.569677
0	0.663386	0
0.596743	0	0
0	1.15511	0.533577
0	1.43107	0
0.814488	0	0
0.81512	0	0.357633
0	0	0
0	0	0
0	0	0.613966
0	0	0.611603
0	0	0.60899
0.966375	0	0
1.2091	0	0
0	1.25797	0
0	0.686955	0
1.18935	0	0.573166
0	0	0
0	0.379092	0
0	0	0.572357
0	0	0
1.02772	0	0.669189
0	0	0
0	0.974468	0.603271
0	0	0
0.833446	0	0.576528
0	0	0
0	0	0
0	0	0
0	0.557928	0
0.979893	0	0.626151
0	0	0
0	0.554531	0
0.765631	0	0.359505
0	0.530332	0.361422
1.23623	0	0
1.39945	1.08963	0
0.485965	0	0
0	0	0
0.938418	0	0
0	0	0.357827
1.38704	0	0.231281
0	0	0
1.41376	0	0
0	0	0
0	0.597992	0.535009
0	0	0
0	0	1.38474
1.09133	0	0
1.38144	0	0
0.654207	0	0
0	0	0
0	0	0.664414
0.972827	0	0
1.24478	0	0.538967
0.887135	0.965569	0
0	0	0
0	0	0
0	0	0.960313
0	0	0
0	0	0
0.419776	0	0
0	0.373829	0.332492
0	0	0
0.693147	0	0
0	0	0
1.23303	0.738378	0.597036
0	0	0
0.501458	0.687545	0
0	0.827338	0
1.52783	0.773814	0
0.981872	0.989346	0
0.367192	0.433313	0
0	0	0
1.35099	0	0.481314
1.18784	0.987123	0.522059
0	0	0
0	0	0.533868
1.24903	0	0
0	0.296824	0
0	0	0.340497
1.09748	0	0
1.16831	0	0
0	0	0.295957
0	0.958673	0.553681
0	0	0.323026
0.598324	0.431527	1.50904
0	0	1.2257
1.23352	0	0
0	0	0.496652
0	0.726157	0
0	0.979477	0
0	0.906914	0
0	0	0.659506
0	0	0.659709
0	0	0
0	1.19679	0
0	0	0
0	0	0
1.34445	0.484285	0.669934
0	0.60062	0.261051
0	0.407122	0
0	0	0
0.904194	0	0.35386
0.837106	0	0
0	1.00412	0
0	0	0
0.705679	0	0
0	0.56775	0
1.10729	0.27524	0.364016
0	0	1.05824
0	0	0.683489
0	0	0
0.718206	0	0
1.41223	0	0
0.745755	0.702116	1.23947
0	0	0.69966
1.01019	0	0
0.653631	0	0
0.820042	0.683829	0
1.27336	0	0
0	0	0
0	1.38975	0
0.869431	0	0.575607
0	0	0
0	0	0
0.475069	0	0
0	0.593279	0
0	0.778578	0
1.03166	0.369857	0
0	0	0
1.34739	0	0
0	0.549252	0.364956
0	0	0
0	0	0
0	0	0
0	0	0
0	0.576153	0
0.472803	0	0.60553
1.14004	1.51298	0.951444
0	0.599248	0
0	0.782441	0
1.08383	0.990515	0
0.586917	0	0
0	0	0
0	0.441823	0
0	0.175643	0.594368
1.68756	1.31611	0
0	1.03463	1.00352
0	0.293074	0
0.647972	0.948672	0.567088
0	0.923476	0
0	0	0.620931
0	0.539533	0
0	0	0
0	0	0
0	0.539801	0
1.51801	0	0.603759
0	0.392577	0
1.76696	1.12573	0
0	0	0
0	0	1.48898
0.460779	0	0
0	0.674768	0
0.560711	0.469345	0
0.855223	0	0
1.01387	0	0.696312
0	0.399505	0
0	0	0
0	0	0.292823
0	0	0.615956
0.594599	0.354634	0
0	0.838109	0
0	0	0
0.781476	0	0
0	0	0
0	1.0539	0
0.326645	0	0
1.60513	0	0
0	0.541809	0
0	0	0
0.526446	0.512968	0
1.40674	0.559627	0.638298
0.978751	1.25009	1.07447
0.656812	0	0
0	0	0.266409
0	0	0
0	0.280969	0
0	1.09968	0
0	0	0
0	0	0
1.30006	0.404816	0
0.552677	1.06627	0
0.941746	0	0
0	0	0.871017
1.22661	0.599359	0.734633
0	0	0.272261
1.07373	1.00352	0
0	0	0
0	0.47731	0
0	0	0
0.916681	0	0.396647
1.03809	0.37632	0
0	0	0
0.929697	0	1.04152
0.642371	0.38675	0.356782
0.627044	0	0
0	0	0
0	0	1.17284
0	0.275729	0.721289
0	0.27692	0
0	0	0.611217
0	0	0
0	0	0.596266
0	0	0
0	0	0
0	0	0.59043
1.73014	0	0.308352
0	0	0.696413
0	0	0
0.951786	0	0
0.989983	0	0.377239
0	0	0
0.502539	0	0
0.961891	0	0
0	0	0
1.00186	0	0
0	0.691551	0
0	0.502564	0
0.44489	0.895221	0
0	0	0
0	0	0
0.492211	0	0
0	0	0.679387
0	0	0
0.821633	1.46955	0
0	0	0
0.95709	0	0.642926
1.42757	0	0
0.276958	0	0
0	1.28082	0
1.46212	0	0.710592
0	0	0
0	0	0.605946
0.457945	0	0.693998
0	0.680733	0.616035
0	0	0.695103
0	0	0
1.52515	0	0
1.0945	0.76068	0.632992
0	0	0.77457
0.501869	0	0
0.903058	0.795749	0.95273
0	0	0
1.73205	0	0
0	0	1.0914
0	1.00557	0.6918
0	0	0
0	0.399554	0
0	1.40083	0.670913
1.5398	0	0.615643
0.835413	0	0
0	0	0
0	0	0
0	0	0
0	0.691153	0.628455
0	0	0
0	0.762811	0
0.879354	0	0
0	0	0
0.774286	1.19703	0.34873
1.67167	0	0
0	0	0
2.37018	0	0
0.770588	0.605984	0
1.29369	0	0
0	0.612105	0
0	0.92729	0
0	0.388209	0
0	0	0
0	0	0
1.15482	0	0
0	0	0.677713
0	0	0
0	0.771618	0
0.442967	0	0
0.617251	0	1.79103
0	0.733596	0
0	0	0.968752
0	0.812147	0.696565
0	0.667566	0
0	0	0.672318
1.19277	0	0
1.28291	0.554311	0
0	0	0.397094
0.620891	0	0
0.900189	0	1.1486
0.915991	0.433046	0
0	0.256764	0.293048
0	0	0.704953
1.08832	0.612801	0
0	0	0
1.06952	0	1.04182
0	0	0.883622
0	0.764402	0
0	0	0.576084
1.26449	0	0
0	0.369484	0.73345
0	1.06361	0
0	0.959666	1.53937
2.26779	0	0.65554
0	0	0
0	0	0
0	0	0
0	0	0
1.11474	0	1.0893
0	0	0
0.741443	0	0
0	0	0
0	0	0
0	0	1.30664
1.35247	0.474403	0
0	0.713926	0
0	1.0401	0
0	0	0
0	0	0.739978
0.728534	0	0
0	1.23605	0.435536
0	0.65679	0
0	0	0
0.651162	0	0.742509
0.979269	1.01633	0
0	0.632743	0
0	0	0
0	0.714458	0
1.2432	0	0
1.49075	0	0
0	0	0
0.700733	0.624938	0
0.826157	0.389073	0.905245
0	0	0
0	0	0
0	0	0
0	0	0
0	0	0.433752
0	0.333505	0
0	0.733112	0
0.84464	0	0
0	0	0
0	0	0.672882
0	0.910806	0
0	0	0
0	0.872771	0.729312
1.38384	0	0
0	0	0
0.826662	0	0.384776
0	0.888819	0
0	0	0
0	0	0
0.405899	0	0.658763
0.859088	0	0
0	0	0
0	0.503365	0
1.0241	0	0
0.918155	0.554476	0.691153
1.18752	0.722649	0
0	0	0
1.14816	0.427685	0.411557
0	0	0
1.01152	0	0
0	0.89764	0
0	0.598103	0
0.766802	0	0.714298
0	1.06529	0.304389
0	0.450866	0
0	0	0
0	0.70899	0
0	0	0.674437
1.5078	0	0
0.275813	0.837366	0
0	1.0298	0.241195
0	1.19776	0
0	0	0
0.515754	0	0
1.00292	0	0
0.88479	0.59623	0
1.20148	0	0
0	0	0
0	0	0
1.13913	0	0
0	0.419741	0
1.25955	0	0
0.884539	1.02986	0.708283
1.17919	0	0
0.622768	0	0.238079
1.02268	0	0
0	1.22823	0
1.11363	0.596376	0
0	0.898287	0.6155
0	0.607072	0.687201
0	0.368671	0
0.721207	0.453926	0
0.457327	0	0.472053
0	0.596028	1.06911
1.67634	0.594368	0
0	0	0
1.24063	1.43761	0
0.378207	0.807749	0
0	0.541749	0.387904
0	0.64139	0
0	0	0
0	0.352324	0
0	1.19014	1.07352
0	0.977715	0
1.00698	0	0
0	0	0
0.650855	0	0
0	0	0
0	0	0
0	0	0
0	0	0
0.751213	0.924621	0.246678
0	0	0.752517
0	0.795216	0
0	0.543832	0
0	0.739006	0
0	0	0.680684
0.769218	0	0
0.573048	0	0
0.857796	0	0
0	0.53858	0
0	0.526332	0
0.843884	0	0.969818
1.20523	0	0
0	0	0
1.58942	0	0
0.755616	0.448256	0
1.4043	0.455546	0
1.56557	0	0.40761
0	0	1.06318
1.86494	0	0
0	0.881794	1.12933
1.11076	0.62101	0.414751
0	0	0.708912
0	0.272097	0.389495
0	0	0
0	0.489263	0
0	1.41032	0.48546
0	0	0.477566
0.343235	0	0
1.18531	0.894251	0
0	1.07562	0
0	0	0
1.34929	0	0
0	0	0
0.835142	0	0
0	0.438799	0
0	0	0
0	0	0.668354
0.879066	0.453382	0
1.25509	0	1.10878
0	0	0
0.883456	0.429663	0
1.41691	0	0
0.989771	0.432456	0
0.968651	0	0
0	0	0
1.28549	0	0.7092
0.382141	0	0
0	0	0
0	0	0
1.21307	0	0
0	0.399764	0
0	0	0
0	0	0
1.21548	0.394838	0
1.23901	0.32753	0
1.27122	0.743202	0
0	0	0
0.622668	0	0
1.09173	0	0.259383
0.774539	0	0.429457
0	0.911695	0.695103
1.30025	0	0
0.30775	0	0
0	0	0.33904
0	0.316075	0
1.02761	0.463759	0
0.492979	0	0
0	0.420565	0
0.95081	0	0
0.56436	0.611179	0
0	0.60088	0
0	0	0
0	0	0
0	0.747361	0
0.95709	0	0
1.03721	0	0
0.656522	1.21632	0
1.37016	0	0
0	0.754749	0
0	0	0
1.37611	0.519314	0
0	0	0
0	0	0
1.1767	0.954847	0
0	0	0
0	0	0
0	1.56325	0
0	1.00991	1.2139
0	0	0.44219
0	0	0
0	0.443846	0.714724
0.703325	0.618828	0.795283
1.1239	0	0
1.31104	0	0
0	0	0
1.06101	0.756635	0.698388
1.32914	0.95845	0
0.87775	0.660658	0
0	0	0.743231
0	0.509921	0
0.878819	0	0
0.870223	0	0.782247
0.979633	0	0
0	0	0
0	0.471758	0
0	0	0
0	0	0.744438
1.36212	0	0
0	1.35003	0
1.16625	0.683101	0.757417
0.589642	0	0.458521
0	0	0.518612
0	0	0.81519
1.29977	0.550089	0
0	0.945869	0
0	0	0.738492
0	0	0
0	1.2384	0
0	0	1.14275
0	0	0
0	0	0.775359
0.523065	1.37093	0
0.699864	0	0
1.21006	0	0.354634
0.915048	0.756155	0
0.873312	0	0.396982
0	0.748445	0
1.32203	0	0.763178
0	0	0.769031
1.53265	0	0
0	0	0.87273
0.454115	0	0
0	0.714112	0
0	0	1.2314
0	0	0
0	0	0.631545
0	0	0
0	1.07479	0
1.09609	0.660477	0
0	1.03073	1.41936
0	0.439033	0
0	0	0
0	0.765959	0
0	0.428113	0
0	0	0
0	0.568711	0
0	0	0.840799
0.728479	0	0
0	0	0
0.729979	0	0
0.581823	1.01978	0
0.599303	0	0
0	0	0.345801
0.974622	0	0
0.725469	0	0.756936
0	0	0
1.21423	0	0.468874
0	0.996297	0
0	0	0.738577
0.331053	0.526219	0.779362
0.57234	0	0
0	0	0
0	0	0.736614
0	0	0
0	0	0
0.896221	0	0
0	0.594696	0
0	0	0
0	0.612453	0.762323
0.947929	0	0
0	0.756235	0
0	0	0.482119
0	0	0
0	0	0.752992
0.890488	0	0
0	0	0
1.3275	0	0.753349
0	0	0
0	0.361145	0
0	0	0
0	0	0
1.23279	0	0.848519
0	1.26167	0
0	0	0
0.634861	0	0.235005
0.966476	0.420529	0
0	0	0
0	0	0
0.840874	0	0
0.645676	0	0
1.05086	0.746105	0
0.414376	0	0
1.40798	0	0.790119
0	0	0
0	0	0
0.688332	0	0
0.635195	0	0
0	0	0
0	0.720394	0.520226
0.721724	1.0035	0.819071
0.859049	0	0
0	0	0
0	0.726819	0
0	0	0
0	0	0
0	0	0
1.0613	0	1.49189
1.25473	0	0
0	0	0
0.744825	0	0
0	0.531891	0
0	0.803366	0
0	0	0
0	0	0
1.13082	0.952698	0
1.00599	0	0
0	0	0
0.379252	0	0.474128
0	0	0
0	0	0
0	0.538283	0
0	0	0
0.843884	0.783602	0
0.626111	0.584113	0.809405
0	0	0
0.832198	0.491003	0
1.26249	0.472212	0
0	0	0.441516
0	0	0.528182
0	1.73327	0
0.792163	0	0
0	0	0
0.448808	0	0.525314
0	0.742971	1.38968
1.25545	0	0
0	0	0
1.61222	0	0
0	0	0
0	0	0
0	0	0
0	0.361013	0.465253
0	0	0
0	0.37512	0
0	0	0
0	0	0
0	0	0
0	1.37795	0
0.878161	0	0
0.740437	0.767296	0
0	0	0.786911
0.692897	0.697323	0
0	0	0
0	0	0.516707
1.30025	0.667381	0.800315
0	0.564295	0
0	0	0
1.05626	0	0
0	0	0
0	0	0
[truncated: 8,319 more rows]

## Sheet: 3B
DMSO	Trametinib	Trametinib + Bortezomib (5 nM)	Trametinib + Bortezomib (10 nM)
1.08802	3.24407	1.00789	0.5274
1.05078	3.52759	0.992797	0.529924
0.950725	3.92129	1.02281	0.515657
0.910471	4.09795	1.02442	0.521512

[truncated: 35 more sheets: 4B, 4E, 4F, 5A, 5B, 5C, 7B, 7D, 7G, 8D, 9C, 9D, 9E, 9F, 9G, 9H, 9I, 9J, 9K, 10A …]
